# Supplementary material for: RNA helicase DDX6 governs ASC speck formation in P-bodies and the transition to stress granules via phase separation during inflammasome activation
Source: Cell Discov. 2026 Jun 24;12:44. doi: 10.1038/s41421-026-00898-1 (PMC13294372; doi:10.1038/s41421-026-00898-1)
Supplement: Supplementary file 2 — Supplementary Table S1 [file 41421_2026_898_MOESM2_ESM.xlsx]

## Sheet: A+B LPS plus ATP
											A_WT						B_Asc–/–
Accession	Description	gene	GO_NUM	GO_Description	KEGG_Description	KEGG_EC	KEGG_ko	COG_Function_Description	COG_Function_Class	COG_Class_Description	Coverage [%]	# Peptides	# Unique Peptides	# AAs	MW [kDa]	Score	Coverage [%]	# Peptides	# Unique Peptides	# AAs	MW [kDa]	Score
Q3TG92	Uncharacterized protein OS=Mus musculus OX=10090 GN=Actc1 PE=2 SV=1	Actc1	--	--	actin, alpha cardiac muscle	--	ko04260 Cardiac muscle contraction ko04261 Adrenergic signaling in cardiomyocytes ko05410 Hypertrophic cardiomyopathy (HCM) ko05414 Dilated cardiomyopathy (DCM)	Actin-related protein	Z	Cytoskeleton ;	41	20	3	377	42	210.23	-	-	-	-	-	-
Q54AA2	Apoptosis-associated speck-like protein containing CARD OS=Mus musculus OX=10090 GN=Pycard PE=1 SV=1	Pycard	1	Biological Process:regulation of apoptotic process (GO:0042981)	apoptosis-associated speck-like protein containing a CARD	--	ko04217 Necroptosis ko04621 NOD-like receptor signaling pathway ko04623 Cytosolic DNA-sensing pathway ko05132 Salmonella infection ko05133 Pertussis ko05134 Legionellosis ko05164 Influenza A	--	--	--	66	9	9	193	21.4	43.58	-	-	-	-	-	-
Q7TMM9	Tubulin beta-2A chain OS=Mus musculus OX=10090 GN=Tubb2a PE=1 SV=1	Tubb2a	5	Molecular Function:GTPase activity (GO:0003924),Molecular Function:structural constituent of cytoskeleton (GO:0005200),Molecular Function:GTP binding (GO:0005525),Cellular Component:microtubule (GO:0005874),Biological Process:microtubule-based process (GO:0007017)	tubulin beta	--	ko04145 Phagosome ko04540 Gap junction	--	--	--	29	10	1	445	49.9	37.67	-	-	-	-	-	-
A0A0A0MQA5	Tubulin alpha chain (Fragment) OS=Mus musculus OX=10090 GN=Tuba4a PE=1 SV=1	Tuba4a	5	Molecular Function:GTPase activity (GO:0003924),Molecular Function:structural constituent of cytoskeleton (GO:0005200),Molecular Function:GTP binding (GO:0005525),Cellular Component:microtubule (GO:0005874),Biological Process:microtubule-based process (GO:0007017)	tubulin alpha	--	ko04145 Phagosome ko04210 Apoptosis ko04530 Tight junction ko04540 Gap junction	--	--	--	23	9	1	477	52.9	24.14	-	-	-	-	-	-
Q3TJ01	tRNA-splicing ligase RtcB homolog OS=Mus musculus OX=10090 GN=Rtcb PE=2 SV=1	Rtcb	2	Biological Process:RNA processing (GO:0006396),Molecular Function:RNA ligase activity (GO:0008452)	tRNA-splicing ligase RtcB	6.5.1.3	--	RNA-splicing ligase RtcB, repairs tRNA damage	J	Translation, ribosomal structure and biogenesis ;	9	4	4	505	55.2	8.66	-	-	-	-	-	-
Q9CX86	Heterogeneous nuclear ribonucleoprotein A0 OS=Mus musculus OX=10090 GN=Hnrnpa0 PE=1 SV=1	Hnrnpa0	1	Molecular Function:nucleic acid binding (GO:0003676)	heterogeneous nuclear ribonucleoprotein A0	--	--	RNA recognition motif (RRM) domain	J	Translation, ribosomal structure and biogenesis ;	9	2	1	305	30.5	8.53	-	-	-	-	-	-
Q08943	FACT complex subunit SSRP1 OS=Mus musculus OX=10090 GN=Ssrp1 PE=1 SV=2	Ssrp1	2	Molecular Function:DNA binding (GO:0003677),Cellular Component:nucleus (GO:0005634)	structure-specific recognition protein 1	--	--	--	--	--	5	4	4	708	80.8	7.12	-	-	-	-	-	-
Q3UK83	Uncharacterized protein OS=Mus musculus OX=10090 GN=Hnrnpa1 PE=2 SV=1	Hnrnpa1	1	Molecular Function:nucleic acid binding (GO:0003676)	heterogeneous nuclear ribonucleoprotein A1/A3	--	ko03040 Spliceosome	RNA recognition motif (RRM) domain	J	Translation, ribosomal structure and biogenesis ;	5	2	1	373	38.8	7.1	-	-	-	-	-	-
G4V4Z1	Gag-pro-pol polyprotein OS=Mus musculus OX=10090 GN=gag-pro-pol PE=4 SV=1	gag-pro-pol	9	Molecular Function:nucleic acid binding (GO:0003676),Molecular Function:aspartic-type endopeptidase activity (GO:0004190),Molecular Function:RNA-DNA hybrid ribonuclease activity (GO:0004523),Molecular Function:structural molecule activity (GO:0005198),Biological Process:proteolysis (GO:0006508),Molecular Function:zinc ion binding (GO:0008270),Biological Process:DNA integration (GO:0015074),Cellul…	--	--	--	Transposase InsO and inactivated derivatives	X	Mobilome: prophages, transposons;	2	2	2	1737	194.3	5.9	-	-	-	-	-	-
P11835	Integrin beta-2 OS=Mus musculus OX=10090 GN=Itgb2 PE=1 SV=2	Itgb2	5	Molecular Function:receptor activity (GO:0004872),Biological Process:cell adhesion (GO:0007155),Biological Process:cell-matrix adhesion (GO:0007160),Biological Process:integrin-mediated signaling pathway (GO:0007229),Cellular Component:integrin complex (GO:0008305)	integrin beta 2	--	ko04015 Rap1 signaling pathway ko04145 Phagosome ko04390 Hippo signaling pathway ko04514 Cell adhesion molecules (CAMs) ko04610 Complement and coagulation cascades ko04650 Natural killer cell mediated cytotoxicity ko04670 Leukocyte transendothelial migration ko04810 Regulation of actin cytoskeleton ko05133 Pertussis ko05134 Legionellosis ko05140 Leishmaniasis ko05144 Malaria ko05146 Amoebiasis ko…	Secreted protein containing bacterial Ig-like domain and vWFA domain	R	General function prediction only ;	5	3	3	771	85	5.88	-	-	-	-	-	-
Q5SX50	Profilin OS=Mus musculus OX=10090 GN=Pfn1 PE=1 SV=1	Pfn1	2	Molecular Function:actin binding (GO:0003779),Biological Process:actin cytoskeleton organization (GO:0030036)	profilin	--	ko04015 Rap1 signaling pathway ko04810 Regulation of actin cytoskeleton ko05132 Salmonella infection	--	--	--	21	2	2	140	14.9	5.84	-	-	-	-	-	-
Q8CIH5	1-phosphatidylinositol 4,5-bisphosphate phosphodiesterase gamma-2 OS=Mus musculus OX=10090 GN=Plcg2 PE=1 SV=1	Plcg2	5	Molecular Function:phosphatidylinositol phospholipase C activity (GO:0004435),Molecular Function:protein binding (GO:0005515),Biological Process:lipid metabolic process (GO:0006629),Biological Process:signal transduction (GO:0007165),Biological Process:intracellular signal transduction (GO:0035556)	phosphatidylinositol phospholipase C, gamma-2	3.1.4.11	ko00562 Inositol phosphate metabolism ko01100 Metabolic pathways ko01521 EGFR tyrosine kinase inhibitor resistance ko04012 ErbB signaling pathway ko04014 Ras signaling pathway ko04020 Calcium signaling pathway ko04064 NF-kappa B signaling pathway ko04066 HIF-1 signaling pathway ko04070 Phosphatidylinositol signaling system ko04072 Phospholipase D signaling pathway ko04360 Axon guidance ko04370 VE…	--	--	--	2	3	3	1265	147.5	5.67	-	-	-	-	-	-
A0A2X0SFE2	ARHGEF2 (Fragment) OS=Mus musculus OX=10090 GN=ARHGEF2 PE=4 SV=1	ARHGEF2	3	Molecular Function:Rho guanyl-nucleotide exchange factor activity (GO:0005089),Biological Process:regulation of Rho protein signal transduction (GO:0035023),Biological Process:intracellular signal transduction (GO:0035556)	Rho guanine nucleotide exchange factor 2	--	ko04530 Tight junction ko05418 Fluid shear stress and atherosclerosis	--	--	--	2	2	2	987	112.1	5.39	-	-	-	-	-	-
P40336	Vacuolar protein sorting-associated protein 26A OS=Mus musculus OX=10090 GN=Vps26a PE=1 SV=1	Vps26a	--	--	vacuolar protein sorting-associated protein 26	--	ko04144 Endocytosis	--	--	--	11	3	3	327	38.1	5.38	-	-	-	-	-	-
P62320	Small nuclear ribonucleoprotein Sm D3 OS=Mus musculus OX=10090 GN=Snrpd3 PE=1 SV=1	Snrpd3	1	Biological Process:RNA processing (GO:0006396)	small nuclear ribonucleoprotein D3	--	ko03040 Spliceosome ko05322 Systemic lupus erythematosus	--	--	--	15	2	2	126	13.9	5.33	-	-	-	-	-	-
A0A1S6GWH4	Uncharacterized protein OS=Mus musculus OX=10090 GN=Nsun2 PE=2 SV=1	Nsun2	2	Molecular Function:methyltransferase activity (GO:0008168),Molecular Function:tRNA (cytosine-5-)-methyltransferase activity (GO:0016428)	tRNA (cytosine34-C5)-methyltransferase	2.1.1.203	--	16S rRNA C967 or C1407 C5-methylase, RsmB/RsmF family	J	Translation, ribosomal structure and biogenesis ;	3	2	2	782	88	5.32	-	-	-	-	-	-
Q9QVP9	Protein-tyrosine kinase 2-beta OS=Mus musculus OX=10090 GN=Ptk2b PE=1 SV=2	Ptk2b	18	Biological Process:regulation of leukocyte chemotaxis (GO:0002688),Molecular Function:protein kinase activity (GO:0004672),Molecular Function:protein tyrosine kinase activity (GO:0004713),Molecular Function:non-membrane spanning protein tyrosine kinase activity (GO:0004715),Molecular Function:signal transducer activity (GO:0004871),Molecular Function:ATP binding (GO:0005524),Cellular Component:cy…	focal adhesion kinase 2	2.7.10.2	ko04020 Calcium signaling pathway ko04062 Chemokine signaling pathway ko04072 Phospholipase D signaling pathway ko04650 Natural killer cell mediated cytotoxicity ko04670 Leukocyte transendothelial migration ko04912 GnRH signaling pathway ko05161 Hepatitis B	Nicotinamidase-related amidase	HR	Coenzyme transport and metabolism ; General function prediction only ;	2	2	2	1009	115.7	4.56	-	-	-	-	-	-
Q8K124	Pleckstrin homology domain-containing family O member 2 OS=Mus musculus OX=10090 GN=Plekho2 PE=1 SV=1	Plekho2	--	--	--	--	--	--	--	--	5	2	2	495	53.8	4.52	-	-	-	-	-	-
O35316	Sodium- and chloride-dependent taurine transporter OS=Mus musculus OX=10090 GN=Slc6a6 PE=1 SV=2	Slc6a6	6	Molecular Function:neurotransmitter:sodium symporter activity (GO:0005328),Molecular Function:taurine:sodium symporter activity (GO:0005369),Cellular Component:integral component of plasma membrane (GO:0005887),Biological Process:neurotransmitter transport (GO:0006836),Cellular Component:membrane (GO:0016020),Cellular Component:integral component of membrane (GO:0016021)	solute carrier family 6 (neurotransmitter transporter, GABA) member 6/8/11/12/13	--	--	Na+-dependent transporter, SNF family	R	General function prediction only ;	3	1	1	621	69.8	3.9	-	-	-	-	-	-
Q6ZPT2	MKIAA1352 protein (Fragment) OS=Mus musculus OX=10090 GN=Lars PE=2 SV=1	Lars	7	Molecular Function:nucleotide binding (GO:0000166),Molecular Function:aminoacyl-tRNA ligase activity (GO:0004812),Molecular Function:leucine-tRNA ligase activity (GO:0004823),Molecular Function:ATP binding (GO:0005524),Cellular Component:cytoplasm (GO:0005737),Biological Process:tRNA aminoacylation for protein translation (GO:0006418),Biological Process:leucyl-tRNA aminoacylation (GO:0006429)	leucyl-tRNA synthetase	6.1.1.4	ko00970 Aminoacyl-tRNA biosynthesis	Leucyl-tRNA synthetase	J	Translation, ribosomal structure and biogenesis ;	2	2	2	1210	137.7	3.64	-	-	-	-	-	-
Q9CY58	Plasminogen activator inhibitor 1 RNA-binding protein OS=Mus musculus OX=10090 GN=Serbp1 PE=1 SV=2	Serbp1	1	Molecular Function:mRNA 3'-UTR binding (GO:0003730)	plasminogen activator inhibitor 1 RNA-binding protein	--	--	--	--	--	4	1	1	407	44.7	3.45	-	-	-	-	-	-
P54775	26S proteasome regulatory subunit 6B OS=Mus musculus OX=10090 GN=Psmc4 PE=1 SV=2	Psmc4	1	Molecular Function:ATP binding (GO:0005524)	26S proteasome regulatory subunit T3	--	ko03050 Proteasome ko05169 Epstein-Barr virus infection	ATP-dependent 26S proteasome regulatory subunit	O	Posttranslational modification, protein turnover, chaperones ;	4	1	1	418	47.4	3.44	-	-	-	-	-	-
Q7TNC4	Putative RNA-binding protein Luc7-like 2 OS=Mus musculus OX=10090 GN=Luc7l2 PE=1 SV=1	Luc7l2	3	Molecular Function:mRNA binding (GO:0003729),Cellular Component:U1 snRNP (GO:0005685),Biological Process:mRNA splice site selection (GO:0006376)	RNA-binding protein Luc7-like 2	--	--	Uncharacterized conserved protein YukE	S	Function unknown ;	4	1	1	392	46.6	3.07	-	-	-	-	-	-
A0A140LJJ5	A-kinase anchor protein 13 OS=Mus musculus OX=10090 GN=Akap13 PE=1 SV=1	Akap13	4	Molecular Function:cAMP-dependent protein kinase activity (GO:0004691),Molecular Function:Rho guanyl-nucleotide exchange factor activity (GO:0005089),Biological Process:regulation of Rho protein signal transduction (GO:0035023),Biological Process:intracellular signal transduction (GO:0035556)	A-kinase anchor protein 13	--	--	Signal transducer regulating beta-lactamase production, contains metallopeptidase domain	T	Signal transduction mechanisms ;	1	1	1	2794	305.8	3.04	-	-	-	-	-	-
Q3UL32	Uncharacterized protein OS=Mus musculus OX=10090 GN=Dnajc7 PE=2 SV=1	Dnajc7	1	Molecular Function:protein binding (GO:0005515)	DnaJ homolog subfamily C member 7	--	--	Tetratricopeptide (TPR) repeat	R	General function prediction only ;	2	1	1	494	56.4	2.97	-	-	-	-	-	-
O08788	Dynactin subunit 1 OS=Mus musculus OX=10090 GN=Dctn1 PE=1 SV=3	Dctn1	3	Cellular Component:dynactin complex (GO:0005869),Biological Process:transport along microtubule (GO:0010970),Molecular Function:dynein binding (GO:0045502)	dynactin 1	--	ko04962 Vasopressin-regulated water reabsorption ko05016 Huntington's disease	Chromosome segregation ATPase	D	Cell cycle control, cell division, chromosome partitioning ;	1	1	1	1281	141.6	2.91	-	-	-	-	-	-
Q8R1F1	Niban-like protein 1 OS=Mus musculus OX=10090 GN=Fam129b PE=1 SV=2	Fam129b	--	--	--	--	--	--	--	--	3	3	3	749	84.8	2.87	-	-	-	-	-	-
A0A0G2JGQ4	NEDD8 ultimate buster 1 OS=Mus musculus OX=10090 GN=Nub1 PE=1 SV=1	Nub1	--	--	--	--	--	--	--	--	2	1	1	638	73.1	2.84	-	-	-	-	-	-
Q3TN07	Vacuolar protein sorting 4b (Yeast) OS=Mus musculus OX=10090 GN=Vps4b PE=1 SV=1	Vps4b	1	Molecular Function:ATP binding (GO:0005524)	vacuolar protein-sorting-associated protein 4	--	ko04144 Endocytosis ko04217 Necroptosis	AAA+-type ATPase, SpoVK/Ycf46/Vps4 family	MDT	Cell wall/membrane/envelope biogenesis ; Cell cycle control, cell division, chromosome partitioning ; Signal transduction mechanisms ;	7	3	3	444	49.4	2.73	-	-	-	-	-	-
Q3TJQ7	Alpha-1,4 glucan phosphorylase OS=Mus musculus OX=10090 GN=Pygl PE=2 SV=1	Pygl	2	Biological Process:carbohydrate metabolic process (GO:0005975),Molecular Function:glycogen phosphorylase activity (GO:0008184)	glycogen phosphorylase	2.4.1.1	ko00500 Starch and sucrose metabolism ko01100 Metabolic pathways ko04217 Necroptosis ko04910 Insulin signaling pathway ko04922 Glucagon signaling pathway ko04931 Insulin resistance	Glucan phosphorylase	G	Carbohydrate transport and metabolism ;	1	1	1	850	97.4	2.58	-	-	-	-	-	-
P54823	Probable ATP-dependent RNA helicase DDX6 OS=Mus musculus OX=10090 GN=Ddx6 PE=1 SV=1	Ddx6	2	Molecular Function:nucleic acid binding (GO:0003676),Molecular Function:ATP binding (GO:0005524)	ATP-dependent RNA helicase DDX6/DHH1	3.6.4.13	ko03018 RNA degradation	Superfamily II DNA and RNA helicase	L	Replication, recombination and repair ;	4	2	2	483	54.2	2.56	-	-	-	-	-	-
Q3U9N8	Inosine-5'-monophosphate dehydrogenase OS=Mus musculus OX=10090 GN=Impdh2 PE=2 SV=1	Impdh2	2	Molecular Function:catalytic activity (GO:0003824),Biological Process:oxidation-reduction process (GO:0055114)	IMP dehydrogenase	1.1.1.205	ko00230 Purine metabolism ko00983 Drug metabolism - other enzymes ko01100 Metabolic pathways	CBS domain	T	Signal transduction mechanisms ;	2	1	1	514	55.7	2.52	-	-	-	-	-	-
Q9JIX8	Apoptotic chromatin condensation inducer in the nucleus OS=Mus musculus OX=10090 GN=Acin1 PE=1 SV=3	Acin1	--	--	apoptotic chromatin condensation inducer in the nucleus	--	ko03013 RNA transport ko03015 mRNA surveillance pathway ko03040 Spliceosome	--	--	--	1	1	1	1338	150.6	2.44	-	-	-	-	-	-
Q9CPN9	RIKEN cDNA 2210010C04 gene OS=Mus musculus OX=10090 GN=2210010C04Rik PE=1 SV=1	2210010C04Rik	2	Molecular Function:serine-type endopeptidase activity (GO:0004252),Biological Process:proteolysis (GO:0006508)	trypsin	3.4.21.4	ko04080 Neuroactive ligand-receptor interaction ko04972 Pancreatic secretion ko04974 Protein digestion and absorption ko05164 Influenza A	Secreted trypsin-like serine protease	O	Posttranslational modification, protein turnover, chaperones ;	5	1	1	247	26.4	2.42	-	-	-	-	-	-
E9PXY8	Ubiquitin carboxyl-terminal hydrolase 7 OS=Mus musculus OX=10090 GN=Usp7 PE=1 SV=1	Usp7	3	Molecular Function:protein binding (GO:0005515),Biological Process:protein deubiquitination (GO:0016579),Molecular Function:thiol-dependent ubiquitinyl hydrolase activity (GO:0036459)	ubiquitin carboxyl-terminal hydrolase 7	3.4.19.12	ko04068 FoxO signaling pathway ko05168 Herpes simplex infection ko05169 Epstein-Barr virus infection ko05203 Viral carcinogenesis	Ubiquitin C-terminal hydrolase	O	Posttranslational modification, protein turnover, chaperones ;	1	1	1	1143	132.8	2.38	-	-	-	-	-	-
Q3UK08	Uncharacterized protein OS=Mus musculus OX=10090 GN=Tsg101 PE=2 SV=1	Tsg101	2	Biological Process:cellular protein modification process (GO:0006464),Biological Process:protein transport (GO:0015031)	ESCRT-I complex subunit TSG101	--	ko04144 Endocytosis	--	--	--	3	1	1	391	44	2.3	-	-	-	-	-	-
A0A0U1RPL0	Ataxin-2-like protein OS=Mus musculus OX=10090 GN=Atxn2l PE=1 SV=1	Atxn2l	--	--	--	--	--	--	--	--	2	1	1	1096	115.2	2.22	-	-	-	-	-	-
Q9CQR6	Serine/threonine-protein phosphatase 6 catalytic subunit OS=Mus musculus OX=10090 GN=Ppp6c PE=1 SV=1	Ppp6c	1	Molecular Function:hydrolase activity (GO:0016787)	serine/threonine-protein phosphatase 6 catalytic subunit	3.1.3.16	--	Diadenosine tetraphosphatase ApaH/serine/threonine protein phosphatase, PP2A family	T	Signal transduction mechanisms ;	3	1	1	305	35.1	2.18	-	-	-	-	-	-
Q9QUJ7	Long-chain-fatty-acid--CoA ligase 4 OS=Mus musculus OX=10090 GN=Acsl4 PE=1 SV=2	Acsl4	2	Molecular Function:catalytic activity (GO:0003824),Biological Process:metabolic process (GO:0008152)	long-chain acyl-CoA synthetase	6.2.1.3	ko00061 Fatty acid biosynthesis ko00071 Fatty acid degradation ko01100 Metabolic pathways ko01212 Fatty acid metabolism ko03320 PPAR signaling pathway ko04146 Peroxisome ko04216 Ferroptosis ko04920 Adipocytokine signaling pathway	Long-chain acyl-CoA synthetase (AMP-forming)	I	Lipid transport and metabolism ;	6	3	3	711	79	2.17	-	-	-	-	-	-
Q6ZWR0	MCG5466 OS=Mus musculus OX=10090 GN=Rap2b PE=1 SV=1	Rap2b	4	Molecular Function:GTP binding (GO:0005525),Biological Process:signal transduction (GO:0007165),Biological Process:small GTPase mediated signal transduction (GO:0007264),Cellular Component:membrane (GO:0016020)	Ras-related protein Rap-2B	--	--	GTPase SAR1 family domain	R	General function prediction only ;	6	1	1	183	20.5	2.16	-	-	-	-	-	-
Q8K1X4	Nck-associated protein 1-like OS=Mus musculus OX=10090 GN=Nckap1l PE=1 SV=1	Nckap1l	--	--	NCK-associated protein 1	--	ko04810 Regulation of actin cytoskeleton	--	--	--	3	3	3	1134	128.8	2.13	-	-	-	-	-	-
Q8BWT1	3-ketoacyl-CoA thiolase, mitochondrial OS=Mus musculus OX=10090 GN=Acaa2 PE=1 SV=3	Acaa2	1	Biological Process:metabolic process (GO:0008152)	acetyl-CoA acyltransferase 2	2.3.1.16	ko00062 Fatty acid elongation ko00071 Fatty acid degradation ko00280 Valine, leucine and isoleucine degradation ko01100 Metabolic pathways ko01212 Fatty acid metabolism	Acetyl-CoA acetyltransferase	I	Lipid transport and metabolism ;	3	1	1	397	41.8	2.09	-	-	-	-	-	-
Q6P9Q6	FK506-binding protein 15 OS=Mus musculus OX=10090 GN=Fkbp15 PE=1 SV=2	Fkbp15	--	--	FK506-binding protein 15	--	--	FKBP-type peptidyl-prolyl cis-trans isomerase	O	Posttranslational modification, protein turnover, chaperones ;	1	1	1	1216	132.9	2.07	-	-	-	-	-	-
Q99MK8	Beta-adrenergic receptor kinase 1 OS=Mus musculus OX=10090 GN=Grk2 PE=1 SV=2	Grk2	6	Molecular Function:protein kinase activity (GO:0004672),Molecular Function:protein serine/threonine kinase activity (GO:0004674),Molecular Function:G-protein coupled receptor kinase activity (GO:0004703),Molecular Function:ATP binding (GO:0005524),Biological Process:protein phosphorylation (GO:0006468),Biological Process:signal transduction (GO:0007165)	beta-adrenergic-receptor kinase	2.7.11.15	ko04062 Chemokine signaling pathway ko04144 Endocytosis ko04340 Hedgehog signaling pathway ko04724 Glutamatergic synapse ko04740 Olfactory transduction ko05032 Morphine addiction	Serine/threonine protein kinase	T	Signal transduction mechanisms ;	1	1	1	689	79.6	2.07	-	-	-	-	-	-
F2Z456	NADH-cytochrome b5 reductase OS=Mus musculus OX=10090 GN=Cyb5r3 PE=1 SV=1	Cyb5r3	2	Molecular Function:oxidoreductase activity (GO:0016491),Biological Process:oxidation-reduction process (GO:0055114)	cytochrome-b5 reductase	1.6.2.2	ko00520 Amino sugar and nucleotide sugar metabolism	Ferredoxin-NADP reductase	C	Energy production and conversion ;	4	1	1	313	34.9	2.04	-	-	-	-	-	-
Q571J1	MFLJ00017 protein (Fragment) OS=Mus musculus OX=10090 GN=Cyth4 PE=2 SV=1	Cyth4	2	Molecular Function:ARF guanyl-nucleotide exchange factor activity (GO:0005086),Biological Process:regulation of ARF protein signal transduction (GO:0032012)	cytohesin	--	ko04072 Phospholipase D signaling pathway ko04144 Endocytosis	Guanine-nucleotide exchange factor, contains Sec7 domain	R	General function prediction only ;	2	1	1	408	46.8	2	-	-	-	-	-	-
Q3UI57	DNA helicase OS=Mus musculus OX=10090 GN=Mcm3 PE=1 SV=1	Mcm3	7	Molecular Function:DNA binding (GO:0003677),Molecular Function:DNA helicase activity (GO:0003678),Molecular Function:ATP binding (GO:0005524),Cellular Component:nucleus (GO:0005634),Biological Process:DNA replication (GO:0006260),Biological Process:DNA replication initiation (GO:0006270),Cellular Component:MCM complex (GO:0042555)	DNA replication licensing factor MCM3	3.6.4.12	ko03030 DNA replication ko04110 Cell cycle	DNA replicative helicase MCM subunit Mcm2, Cdc46/Mcm family	L	Replication, recombination and repair ;	1	1	1	812	91.5	2	-	-	-	-	-	-
Q8R151	NFX1-type zinc finger-containing protein 1 OS=Mus musculus OX=10090 GN=Znfx1 PE=1 SV=3	Znfx1	2	Cellular Component:nucleus (GO:0005634),Molecular Function:zinc ion binding (GO:0008270)	--	--	--	Superfamily I DNA and/or RNA helicase	L	Replication, recombination and repair ;	1	1	1	1909	218.7	1.98	-	-	-	-	-	-
Q3TI98	Uncharacterized protein OS=Mus musculus OX=10090 GN=Farsb PE=2 SV=1	Farsb	5	Molecular Function:magnesium ion binding (GO:0000287),Molecular Function:RNA binding (GO:0003723),Molecular Function:phenylalanine-tRNA ligase activity (GO:0004826),Molecular Function:ATP binding (GO:0005524),Biological Process:phenylalanyl-tRNA aminoacylation (GO:0006432)	phenylalanyl-tRNA synthetase beta chain	6.1.1.20	ko00970 Aminoacyl-tRNA biosynthesis	Phenylalanyl-tRNA synthetase beta subunit	J	Translation, ribosomal structure and biogenesis ;	2	1	1	589	65.8	1.97	-	-	-	-	-	-
G3X8T2	RIKEN cDNA 5830416A07, isoform CRA_c OS=Mus musculus OX=10090 GN=Zc3h18 PE=1 SV=1	Zc3h18	--	--	nuclear protein NHN1	--	--	--	--	--	1	1	1	972	108.2	1.94	-	-	-	-	-	-
Q9CQW2	ADP-ribosylation factor-like protein 8B OS=Mus musculus OX=10090 GN=Arl8b PE=1 SV=1	Arl8b	3	Molecular Function:GTP binding (GO:0005525),Cellular Component:intracellular (GO:0005622),Biological Process:small GTPase mediated signal transduction (GO:0007264)	ADP-ribosylation factor-like protein 8	--	--	GTPase SAR1 family domain	R	General function prediction only ;	5	1	1	186	21.5	1.85	-	-	-	-	-	-
P61211	ADP-ribosylation factor-like protein 1 OS=Mus musculus OX=10090 GN=Arl1 PE=1 SV=1	Arl1	3	Molecular Function:GTP binding (GO:0005525),Cellular Component:intracellular (GO:0005622),Biological Process:small GTPase mediated signal transduction (GO:0007264)	ADP-ribosylation factor-like protein 1	--	--	GTPase SAR1 family domain	R	General function prediction only ;	6	1	1	181	20.4	1.83	-	-	-	-	-	-
Q9DCL9	Multifunctional protein ADE2 OS=Mus musculus OX=10090 GN=Paics PE=1 SV=4	Paics	1	Biological Process:'de novo' IMP biosynthetic process (GO:0006189)	--	--	ko00230 Purine metabolism ko01100 Metabolic pathways	Phosphoribosylaminoimidazole-succinocarboxamide synthase	F	Nucleotide transport and metabolism ;	2	1	1	425	47	1.82	-	-	-	-	-	-
E9QNN1	ATP-dependent RNA helicase A OS=Mus musculus OX=10090 GN=Dhx9 PE=1 SV=1	Dhx9	3	Molecular Function:nucleic acid binding (GO:0003676),Molecular Function:helicase activity (GO:0004386),Molecular Function:ATP binding (GO:0005524)	ATP-dependent RNA helicase A	3.6.4.13	--	HrpA-like RNA helicase	J	Translation, ribosomal structure and biogenesis ;	1	2	2	1384	149.6	1.81	-	-	-	-	-	-
P63085	Mitogen-activated protein kinase 1 OS=Mus musculus OX=10090 GN=Mapk1 PE=1 SV=3	Mapk1	4	Molecular Function:protein kinase activity (GO:0004672),Molecular Function:MAP kinase activity (GO:0004707),Molecular Function:ATP binding (GO:0005524),Biological Process:protein phosphorylation (GO:0006468)	mitogen-activated protein kinase 1/3	2.7.11.24	ko01521 EGFR tyrosine kinase inhibitor resistance ko01522 Endocrine resistance ko01524 Platinum drug resistance ko04010 MAPK signaling pathway ko04012 ErbB signaling pathway ko04014 Ras signaling pathway ko04015 Rap1 signaling pathway ko04022 cGMP-PKG signaling pathway ko04024 cAMP signaling pathway ko04062 Chemokine signaling pathway ko04066 HIF-1 signaling pathway ko04068 FoxO signaling pathway…	Serine/threonine protein kinase	T	Signal transduction mechanisms ;	2	1	1	358	41.2	1.79	-	-	-	-	-	-
Q9QZL0	Receptor-interacting serine/threonine-protein kinase 3 OS=Mus musculus OX=10090 GN=Ripk3 PE=1 SV=2	Ripk3	3	Molecular Function:protein kinase activity (GO:0004672),Molecular Function:ATP binding (GO:0005524),Biological Process:protein phosphorylation (GO:0006468)	receptor-interacting serine/threonine-protein kinase 3	2.7.11.1	ko04217 Necroptosis ko04621 NOD-like receptor signaling pathway ko04623 Cytosolic DNA-sensing pathway ko04668 TNF signaling pathway	PASTA domain, binds beta-lactams	M	Cell wall/membrane/envelope biogenesis ;	3	1	1	486	53.3	1.78	-	-	-	-	-	-
B1AWT3	Ras-related GTP-binding protein D OS=Mus musculus OX=10090 GN=Rragd PE=1 SV=1	Rragd	1	Molecular Function:GTP binding (GO:0005525)	Ras-related GTP-binding protein C/D	--	ko04140 Autophagy - animal ko04150 mTOR signaling pathway	--	--	--	2	1	1	454	51.8	1.78	-	-	-	-	-	-
O88456	Calpain small subunit 1 OS=Mus musculus OX=10090 GN=Capns1 PE=1 SV=1	Capns1	1	Molecular Function:calcium ion binding (GO:0005509)	calpain, small subunit 1	--	--	--	--	--	3	1	1	269	28.4	1.73	-	-	-	-	-	-
Q3U1Q4	Uncharacterized protein OS=Mus musculus OX=10090 GN=Grb2 PE=2 SV=1	Grb2	1	Molecular Function:protein binding (GO:0005515)	growth factor receptor-binding protein 2	--	ko01521 EGFR tyrosine kinase inhibitor resistance ko01522 Endocrine resistance ko04010 MAPK signaling pathway ko04012 ErbB signaling pathway ko04014 Ras signaling pathway ko04062 Chemokine signaling pathway ko04068 FoxO signaling pathway ko04072 Phospholipase D signaling pathway ko04150 mTOR signaling pathway ko04151 PI3K-Akt signaling pathway ko04380 Osteoclast differentiation ko04510 Focal adhe…	--	--	--	3	1	1	217	25.2	1.72	-	-	-	-	-	-
D2CGM4	Melanoma differentiation-associated protein 5 OS=Mus musculus OX=10090 GN=Ifih1 PE=2 SV=1	Ifih1	3	Molecular Function:DNA binding (GO:0003677),Molecular Function:ATP binding (GO:0005524),Molecular Function:hydrolase activity (GO:0016787)	interferon-induced helicase C domain-containing protein 1	3.6.4.13	ko04622 RIG-I-like receptor signaling pathway ko05161 Hepatitis B ko05162 Measles ko05164 Influenza A ko05168 Herpes simplex infection	ERCC4-type nuclease	L	Replication, recombination and repair ;	1	1	1	1025	115.9	1.69	-	-	-	-	-	-
A2A517	Cytohesin-1 (Fragment) OS=Mus musculus OX=10090 GN=Cyth1 PE=1 SV=1	Cyth1	2	Molecular Function:ARF guanyl-nucleotide exchange factor activity (GO:0005086),Biological Process:regulation of ARF protein signal transduction (GO:0032012)	cytohesin	--	ko04072 Phospholipase D signaling pathway ko04144 Endocytosis	Guanine-nucleotide exchange factor, contains Sec7 domain	R	General function prediction only ;	2	1	1	460	52.5	1.68	-	-	-	-	-	-
Q8K297	Procollagen galactosyltransferase 1 OS=Mus musculus OX=10090 GN=Colgalt1 PE=1 SV=2	Colgalt1	--	--	collagen beta-1,O-galactosyltransferase	2.4.1.50	ko00310 Lysine degradation ko00514 Other types of O-glycan biosynthesis	Glycosyltransferase involved in LPS biosynthesis, GR25 family	M	Cell wall/membrane/envelope biogenesis ;	1	1	1	617	71	1.68	-	-	-	-	-	-
Q6PGG2	GEM-interacting protein OS=Mus musculus OX=10090 GN=Gmip PE=1 SV=1	Gmip	2	Biological Process:signal transduction (GO:0007165),Biological Process:intracellular signal transduction (GO:0035556)	GEM interacting protein	--	--	--	--	--	1	1	1	971	107.5	1.66	-	-	-	-	-	-
Q3TIK0	Platelet-activating factor acetylhydrolase IB subunit alpha OS=Mus musculus OX=10090 GN=Pafah1b1 PE=2 SV=1	Pafah1b1	1	Molecular Function:protein binding (GO:0005515)	platelet-activating factor acetylhydrolase IB subunit alpha	--	ko00565 Ether lipid metabolism ko01100 Metabolic pathways	WD40 repeat	R	General function prediction only ;	4	1	1	410	46.8	1.63	-	-	-	-	-	-
P09411	Phosphoglycerate kinase 1 OS=Mus musculus OX=10090 GN=Pgk1 PE=1 SV=4	Pgk1	2	Molecular Function:phosphoglycerate kinase activity (GO:0004618),Biological Process:glycolytic process (GO:0006096)	phosphoglycerate kinase	2.7.2.3	ko00010 Glycolysis / Gluconeogenesis ko01100 Metabolic pathways ko01200 Carbon metabolism ko01230 Biosynthesis of amino acids	3-phosphoglycerate kinase	G	Carbohydrate transport and metabolism ;	10	3	3	417	44.5	8.64	4	1	1	417	44.5	0
P19096	Fatty acid synthase OS=Mus musculus OX=10090 GN=Fasn PE=1 SV=2	Fasn	4	Biological Process:biosynthetic process (GO:0009058),Molecular Function:oxidoreductase activity (GO:0016491),Molecular Function:phosphopantetheine binding (GO:0031177),Biological Process:oxidation-reduction process (GO:0055114)	fatty acid synthase, animal type	2.3.1.85	ko00061 Fatty acid biosynthesis ko01100 Metabolic pathways ko01212 Fatty acid metabolism ko04152 AMPK signaling pathway ko04910 Insulin signaling pathway	NADP-dependent 3-hydroxy acid dehydrogenase YdfG	C	Energy production and conversion ;	2	5	5	2504	272.3	8.64	1	2	2	2504	272.3	0
P62334	26S proteasome regulatory subunit 10B OS=Mus musculus OX=10090 GN=Psmc6 PE=1 SV=1	Psmc6	1	Molecular Function:ATP binding (GO:0005524)	26S proteasome regulatory subunit T4	--	ko03050 Proteasome ko05169 Epstein-Barr virus infection	ATP-dependent 26S proteasome regulatory subunit	O	Posttranslational modification, protein turnover, chaperones ;	6	2	2	389	44.1	6.58	4	1	1	389	44.1	0
P70168	Importin subunit beta-1 OS=Mus musculus OX=10090 GN=Kpnb1 PE=1 SV=2	Kpnb1	3	Molecular Function:protein binding (GO:0005515),Biological Process:intracellular protein transport (GO:0006886),Molecular Function:Ran GTPase binding (GO:0008536)	importin subunit beta-1	--	ko03013 RNA transport	--	--	--	5	3	3	876	97.1	6.19	1	1	1	876	97.1	0
P29391	Ferritin light chain 1 OS=Mus musculus OX=10090 GN=Ftl1 PE=1 SV=2	Ftl1	3	Biological Process:iron ion transport (GO:0006826),Biological Process:cellular iron ion homeostasis (GO:0006879),Molecular Function:ferric iron binding (GO:0008199)	ferritin light chain	--	ko04216 Ferroptosis ko04217 Necroptosis ko04978 Mineral absorption	Ferritin	P	Inorganic ion transport and metabolism ;	13	2	2	183	20.8	5.02	7	1	1	183	20.8	0
Q3TW01	Uncharacterized protein OS=Mus musculus OX=10090 GN=Rab32 PE=2 SV=1	Rab32	2	Molecular Function:GTP binding (GO:0005525),Biological Process:small GTPase mediated signal transduction (GO:0007264)	Ras-related protein Rab-32	--	--	GTPase SAR1 family domain	R	General function prediction only ;	10	2	2	223	25	4.76	5	1	1	223	25	0
Q04750	DNA topoisomerase 1 OS=Mus musculus OX=10090 GN=Top1 PE=1 SV=2	Top1	4	Molecular Function:DNA binding (GO:0003677),Molecular Function:DNA topoisomerase type I activity (GO:0003917),Cellular Component:chromosome (GO:0005694),Biological Process:DNA topological change (GO:0006265)	DNA topoisomerase I	5.99.1.2	--	DNA topoisomerase IB	L	Replication, recombination and repair ;	4	3	3	767	90.8	4.66	2	1	1	767	90.8	0
Q3U8X1	Eukaryotic translation initiation factor 3 subunit F OS=Mus musculus OX=10090 GN=Eif3f PE=2 SV=1	Eif3f	4	Molecular Function:translation initiation factor activity (GO:0003743),Molecular Function:protein binding (GO:0005515),Cellular Component:cytoplasm (GO:0005737),Cellular Component:eukaryotic translation initiation factor 3 complex (GO:0005852)	translation initiation factor 3 subunit F	--	ko03013 RNA transport	--	--	--	10	3	3	361	38	4.24	3	1	1	361	38	0
P62843	40S ribosomal protein S15 OS=Mus musculus OX=10090 GN=Rps15 PE=1 SV=2	Rps15	3	Molecular Function:structural constituent of ribosome (GO:0003735),Cellular Component:ribosome (GO:0005840),Biological Process:translation (GO:0006412)	small subunit ribosomal protein S15e	--	ko03010 Ribosome	Ribosomal protein S19	J	Translation, ribosomal structure and biogenesis ;	9	1	1	145	17	2.71	9	1	1	145	17	0
Q80TP8	MKIAA0885 protein (Fragment) OS=Mus musculus OX=10090 GN=Csde1 PE=2 SV=1	Csde1	2	Molecular Function:nucleic acid binding (GO:0003676),Molecular Function:DNA binding (GO:0003677)	--	--	--	--	--	--	1	1	1	822	92.1	2.05	1	1	1	822	92.1	0
Q05C68	Mtch2 protein (Fragment) OS=Mus musculus OX=10090 GN=Mtch2 PE=2 SV=1	Mtch2	--	--	mitochondrial carrier	--	--	--	--	--	3	1	1	315	34.3	1.96	3	1	1	315	34.3	0
B7ZP20	Ankyrin repeat and FYVE domain containing 1 OS=Mus musculus OX=10090 GN=Ankfy1 PE=2 SV=1	Ankfy1	2	Molecular Function:protein binding (GO:0005515),Molecular Function:metal ion binding (GO:0046872)	rabankyrin-5	--	--	Ankyrin repeat	T	Signal transduction mechanisms ;	1	1	1	1169	128.6	1.69	1	1	1	1169	128.6	0
Q9CX56	26S proteasome non-ATPase regulatory subunit 8 OS=Mus musculus OX=10090 GN=Psmd8 PE=1 SV=2	Psmd8	2	Cellular Component:proteasome regulatory particle (GO:0005838),Biological Process:proteolysis (GO:0006508)	26S proteasome regulatory subunit N12	--	ko03050 Proteasome ko05169 Epstein-Barr virus infection	--	--	--	2	1	1	353	39.9	1.64	2	1	1	353	39.9	0
Q91ZW3	SWI/SNF-related matrix-associated actin-dependent regulator of chromatin subfamily A member 5 OS=Mus musculus OX=10090 GN=Smarca5 PE=1 SV=1	Smarca5	9	Molecular Function:nucleic acid binding (GO:0003676),Molecular Function:DNA binding (GO:0003677),Molecular Function:ATP binding (GO:0005524),Cellular Component:nucleus (GO:0005634),Biological Process:chromatin remodeling (GO:0006338),Cellular Component:NURF complex (GO:0016589),Molecular Function:ATPase activity (GO:0016887),Molecular Function:nucleosome binding (GO:0031491),Biological Process:AT…	SWI/SNF-related matrix-associated actin-dependent regulator of chromatin subfamily A member 5	3.6.4.-	--	Uncharacterized conserved protein, contains Zn finger domain	S	Function unknown ;	1	1	1	1051	121.6	0	-	-	-	-	-	-
Q3UMT1	Protein phosphatase 1 regulatory subunit 12C OS=Mus musculus OX=10090 GN=Ppp1r12c PE=1 SV=1	Ppp1r12c	2	Molecular Function:protein binding (GO:0005515),Molecular Function:protein kinase binding (GO:0019901)	protein phosphatase 1 regulatory subunit 12C	--	ko04270 Vascular smooth muscle contraction ko04510 Focal adhesion ko04810 Regulation of actin cytoskeleton ko04921 Oxytocin signaling pathway ko05205 Proteoglycans in cancer	Chromosome segregation ATPase	D	Cell cycle control, cell division, chromosome partitioning ;	5	2	2	782	84.6	0	-	-	-	-	-	-
Q6PDL0	Cytoplasmic dynein 1 light intermediate chain 2 OS=Mus musculus OX=10090 GN=Dync1li2 PE=1 SV=2	Dync1li2	3	Molecular Function:microtubule motor activity (GO:0003777),Cellular Component:cytoplasmic dynein complex (GO:0005868),Biological Process:microtubule-based movement (GO:0007018)	dynein light intermediate chain 1, cytosolic	--	ko04145 Phagosome ko04962 Vasopressin-regulated water reabsorption ko05132 Salmonella infection	--	--	--	3	1	1	492	54.2	0	-	-	-	-	-	-
Q3UND0	Src kinase-associated phosphoprotein 2 OS=Mus musculus OX=10090 GN=Skap2 PE=1 SV=2	Skap2	1	Molecular Function:protein binding (GO:0005515)	--	--	--	--	--	--	3	1	1	358	40.7	0	-	-	-	-	-	-
Q8R4B8	NACHT, LRR and PYD domains-containing protein 3 OS=Mus musculus OX=10090 GN=Nlrp3 PE=1 SV=1	Nlrp3	1	Molecular Function:protein binding (GO:0005515)	NACHT, LRR and PYD domains-containing protein 3	--	ko04217 Necroptosis ko04621 NOD-like receptor signaling pathway ko05133 Pertussis ko05164 Influenza A	Leucine-rich repeat (LRR) protein	K	Transcription ;	1	1	1	1033	118.2	0	-	-	-	-	-	-
E9PW43	Protein transport protein Sec61 subunit beta OS=Mus musculus OX=10090 GN=Gm10320 PE=3 SV=1	Gm10320	2	Cellular Component:Sec61 translocon complex (GO:0005784),Biological Process:intracellular protein transport (GO:0006886)	protein transport protein SEC61 subunit beta	--	ko03060 Protein export ko04141 Protein processing in endoplasmic reticulum ko04145 Phagosome	--	--	--	9	1	1	113	11.8	0	-	-	-	-	-	-
Q9D8W5	26S proteasome non-ATPase regulatory subunit 12 OS=Mus musculus OX=10090 GN=Psmd12 PE=1 SV=4	Psmd12	1	Molecular Function:protein binding (GO:0005515)	26S proteasome regulatory subunit N5	--	ko03050 Proteasome ko05169 Epstein-Barr virus infection	--	--	--	2	1	1	456	52.9	0	-	-	-	-	-	-
Q9CQ22	Ragulator complex protein LAMTOR1 OS=Mus musculus OX=10090 GN=Lamtor1 PE=1 SV=1	Lamtor1	10	Biological Process:regulation of receptor recycling (GO:0001919),Biological Process:lysosome organization (GO:0007040),Cellular Component:late endosome membrane (GO:0031902),Biological Process:positive regulation of TOR signaling (GO:0032008),Biological Process:endosome localization (GO:0032439),Biological Process:cholesterol homeostasis (GO:0042632),Biological Process:positive regulation of MAPK…	ragulator complex protein LAMTOR1	--	ko04150 mTOR signaling pathway	--	--	--	8	1	1	161	17.7	0	-	-	-	-	-	-
Q8K234	Oasl2 protein OS=Mus musculus OX=10090 GN=Oasl2 PE=2 SV=1	Oasl2	7	Molecular Function:RNA binding (GO:0003723),Molecular Function:double-stranded RNA binding (GO:0003725),Molecular Function:protein binding (GO:0005515),Molecular Function:ATP binding (GO:0005524),Biological Process:immune response (GO:0006955),Molecular Function:transferase activity (GO:0016740),Biological Process:defense response to virus (GO:0051607)	2'-5'-oligoadenylate synthase-like protein	--	ko05165 Human papillomavirus infection	--	--	--	2	1	1	508	58.7	0	-	-	-	-	-	-
Q6A0C9	MKIAA0109 protein (Fragment) OS=Mus musculus OX=10090 GN=Ap2m1 PE=2 SV=1	Ap2m1	3	Biological Process:intracellular protein transport (GO:0006886),Biological Process:vesicle-mediated transport (GO:0016192),Cellular Component:clathrin adaptor complex (GO:0030131)	AP-2 complex subunit mu-1	--	ko04144 Endocytosis ko04721 Synaptic vesicle cycle ko04961 Endocrine and other factor-regulated calcium reabsorption ko05016 Huntington's disease	--	--	--	2	1	1	436	49.6	0	-	-	-	-	-	-
P16879	Tyrosine-protein kinase Fes/Fps OS=Mus musculus OX=10090 GN=Fes PE=1 SV=2	Fes	4	Molecular Function:protein kinase activity (GO:0004672),Molecular Function:protein tyrosine kinase activity (GO:0004713),Molecular Function:ATP binding (GO:0005524),Biological Process:protein phosphorylation (GO:0006468)	tyrosine-protein kinase Fes/Fps	2.7.10.2	ko04360 Axon guidance	Serine/threonine protein kinase	T	Signal transduction mechanisms ;	1	1	1	822	93.7	0	-	-	-	-	-	-
B2RWW1	Microtubule-associated protein 1S OS=Mus musculus OX=10090 GN=Map1s PE=2 SV=1	Map1s	5	Biological Process:microtubule cytoskeleton organization (GO:0000226),Cellular Component:microtubule (GO:0005874),Biological Process:apoptotic process (GO:0006915),Molecular Function:microtubule binding (GO:0008017),Molecular Function:actin filament binding (GO:0051015)	microtubule-associated protein 1	--	--	--	--	--	1	1	1	973	103	0	-	-	-	-	-	-
Q9Z1R9	MCG124046 OS=Mus musculus OX=10090 GN=Prss1 PE=1 SV=1	Prss1	2	Molecular Function:serine-type endopeptidase activity (GO:0004252),Biological Process:proteolysis (GO:0006508)	--	--	--	Secreted trypsin-like serine protease	O	Posttranslational modification, protein turnover, chaperones ;	8	1	1	246	26.1	0	-	-	-	-	-	-
A2AN08	E3 ubiquitin-protein ligase UBR4 OS=Mus musculus OX=10090 GN=Ubr4 PE=1 SV=1	Ubr4	1	Molecular Function:zinc ion binding (GO:0008270)	E3 ubiquitin-protein ligase UBR4	2.3.2.27	ko05165 Human papillomavirus infection ko05203 Viral carcinogenesis	--	--	--	0	1	1	5180	571.9	0	-	-	-	-	-	-
E9PYH2	Cytosolic acyl coenzyme A thioester hydrolase OS=Mus musculus OX=10090 GN=Acot7 PE=1 SV=1	Acot7	--	--	acyl-coenzyme A thioesterase 7	3.1.2.2	ko00062 Fatty acid elongation ko01040 Biosynthesis of unsaturated fatty acids	Acyl-CoA hydrolase	I	Lipid transport and metabolism ;	3	1	1	384	42.8	0	-	-	-	-	-	-
Q6ZQ45	MKIAA0791 protein (Fragment) OS=Mus musculus OX=10090 GN=Nup155 PE=2 SV=1	Nup155	3	Cellular Component:nuclear pore (GO:0005643),Biological Process:nucleocytoplasmic transport (GO:0006913),Molecular Function:structural constituent of nuclear pore (GO:0017056)	nuclear pore complex protein Nup155	--	ko03013 RNA transport	--	--	--	1	1	1	1423	158.5	0	-	-	-	-	-	-
Q8BFY9	Transportin-1 OS=Mus musculus OX=10090 GN=Tnpo1 PE=1 SV=2	Tnpo1	2	Biological Process:intracellular protein transport (GO:0006886),Molecular Function:Ran GTPase binding (GO:0008536)	transportin-1	--	--	--	--	--	1	1	1	898	102.3	0	-	-	-	-	-	-
Q3TK95	Uncharacterized protein OS=Mus musculus OX=10090 GN=Eif4e PE=1 SV=1	Eif4e	4	Molecular Function:RNA binding (GO:0003723),Molecular Function:translation initiation factor activity (GO:0003743),Cellular Component:cytoplasm (GO:0005737),Biological Process:translational initiation (GO:0006413)	translation initiation factor 4E	--	ko01521 EGFR tyrosine kinase inhibitor resistance ko03013 RNA transport ko04066 HIF-1 signaling pathway ko04150 mTOR signaling pathway ko04151 PI3K-Akt signaling pathway ko04211 Longevity regulating pathway ko04910 Insulin signaling pathway	--	--	--	3	1	1	217	25	0	-	-	-	-	-	-
Q8BME9	Cerebellin-4 OS=Mus musculus OX=10090 GN=Cbln4 PE=1 SV=1	Cbln4	--	--	--	--	--	--	--	--	4	1	1	198	21.6	0	-	-	-	-	-	-
A1L3C2	Polr1c protein OS=Mus musculus OX=10090 GN=Polr1c PE=2 SV=1	Polr1c	2	Molecular Function:DNA-directed 5'-3' RNA polymerase activity (GO:0003899),Molecular Function:protein dimerization activity (GO:0046983)	DNA-directed RNA polymerases I and III subunit RPAC1	--	ko00230 Purine metabolism ko00240 Pyrimidine metabolism ko01100 Metabolic pathways ko03020 RNA polymerase ko04623 Cytosolic DNA-sensing pathway ko05169 Epstein-Barr virus infection	DNA-directed RNA polymerase, alpha subunit/40 kD subunit	K	Transcription ;	3	1	1	347	39.2	0	-	-	-	-	-	-
Q8BJL1	F-box only protein 30 OS=Mus musculus OX=10090 GN=Fbxo30 PE=1 SV=2	Fbxo30	3	Molecular Function:protein binding (GO:0005515),Molecular Function:zinc ion binding (GO:0008270),Molecular Function:ubiquitin protein ligase activity (GO:0061630)	F-box protein 30	--	--	--	--	--	2	1	1	746	82.6	0	-	-	-	-	-	-
O70492	Sorting nexin-3 OS=Mus musculus OX=10090 GN=Snx3 PE=1 SV=3	Snx3	1	Molecular Function:phosphatidylinositol binding (GO:0035091)	sorting nexin-3/12	--	ko04144 Endocytosis	--	--	--	6	1	1	162	18.7	0	-	-	-	-	-	-
Q3U0V1	Far upstream element-binding protein 2 OS=Mus musculus OX=10090 GN=Khsrp PE=1 SV=2	Khsrp	2	Molecular Function:nucleic acid binding (GO:0003676),Molecular Function:RNA binding (GO:0003723)	far upstream element-binding protein	--	--	--	--	--	2	1	1	748	76.7	0	-	-	-	-	-	-
Q4LDD4	Arf-GAP with Rho-GAP domain, ANK repeat and PH domain-containing protein 1 OS=Mus musculus OX=10090 GN=Arap1 PE=1 SV=2	Arap1	3	Molecular Function:GTPase activator activity (GO:0005096),Molecular Function:protein binding (GO:0005515),Biological Process:signal transduction (GO:0007165)	Arf-GAP with Rho-GAP domain, ANK repeat and PH domain-containing protein 1	--	ko04144 Endocytosis	--	--	--	1	1	1	1452	162.2	0	-	-	-	-	-	-
Q6KAM8	MFLJ00343 protein (Fragment) OS=Mus musculus OX=10090 GN=Flna PE=2 SV=1	Flna	2	Molecular Function:protein binding (GO:0005515),Molecular Function:actin filament binding (GO:0051015)	filamin	--	ko04010 MAPK signaling pathway ko04510 Focal adhesion ko05132 Salmonella infection ko05205 Proteoglycans in cancer	Autotransporter translocation and assembly factor TamB	U	Intracellular trafficking, secretion, and vesicular transport ;	58	81	1	1952	205.2	318.09	-	-	-	-	-	-
Q99104	Unconventional myosin-Va OS=Mus musculus OX=10090 GN=Myo5a PE=1 SV=2	Myo5a	4	Molecular Function:motor activity (GO:0003774),Molecular Function:protein binding (GO:0005515),Molecular Function:ATP binding (GO:0005524),Cellular Component:myosin complex (GO:0016459)	myosin V	--	--	--	--	--	33	58	58	1853	215.4	168.49	-	-	-	-	-	-
Q8CG29	Myosin IF OS=Mus musculus OX=10090 GN=Myo1f PE=1 SV=1	Myo1f	4	Molecular Function:motor activity (GO:0003774),Molecular Function:protein binding (GO:0005515),Molecular Function:ATP binding (GO:0005524),Cellular Component:myosin complex (GO:0016459)	myosin I	--	--	--	--	--	28	29	24	1098	125.1	78.55	-	-	-	-	-	-
Q6PAC1	Gelsolin, isoform CRA_c OS=Mus musculus OX=10090 GN=Gsn PE=2 SV=1	Gsn	5	Molecular Function:actin binding (GO:0003779),Molecular Function:calcium ion binding (GO:0005509),Biological Process:actin nucleation (GO:0045010),Biological Process:actin filament severing (GO:0051014),Biological Process:barbed-end actin filament capping (GO:0051016)	gelsolin	--	ko04666 Fc gamma R-mediated phagocytosis ko04810 Regulation of actin cytoskeleton ko05203 Viral carcinogenesis	--	--	--	41	19	2	731	80.7	74.15	-	-	-	-	-	-
Q69ZX3	MKIAA0866 protein (Fragment) OS=Mus musculus OX=10090 GN=Myh11 PE=2 SV=1	Myh11	4	Molecular Function:motor activity (GO:0003774),Molecular Function:protein binding (GO:0005515),Molecular Function:ATP binding (GO:0005524),Cellular Component:myosin complex (GO:0016459)	myosin heavy chain	--	ko04530 Tight junction	Chromosome segregation ATPase	D	Cell cycle control, cell division, chromosome partitioning ;	8	18	1	1984	228.1	70.36	-	-	-	-	-	-
Q05CR3	Plec1 protein (Fragment) OS=Mus musculus OX=10090 GN=Plec PE=2 SV=1	Plec	3	Molecular Function:protein binding (GO:0005515),Cellular Component:cytoskeleton (GO:0005856),Molecular Function:cytoskeletal protein binding (GO:0008092)	plectin	--	--	--	--	--	45	26	2	669	77.6	66.25	-	-	-	-	-	-
Q3TGW0	Uncharacterized protein OS=Mus musculus OX=10090 GN=Actr3 PE=2 SV=1	Actr3	4	Molecular Function:ATP binding (GO:0005524),Cellular Component:Arp2/3 protein complex (GO:0005885),Biological Process:actin filament organization (GO:0007015),Biological Process:Arp2/3 complex-mediated actin nucleation (GO:0034314)	actin-related protein 3	--	ko04530 Tight junction	Actin-related protein	Z	Cytoskeleton ;	42	13	12	418	47.3	56.49	-	-	-	-	-	-
P16546	Spectrin alpha chain, non-erythrocytic 1 OS=Mus musculus OX=10090 GN=Sptan1 PE=1 SV=4	Sptan1	2	Molecular Function:calcium ion binding (GO:0005509),Molecular Function:protein binding (GO:0005515)	spectrin alpha	--	ko04210 Apoptosis	--	--	--	9	20	20	2472	284.4	51.01	-	-	-	-	-	-
Q3UAS2	Uncharacterized protein OS=Mus musculus OX=10090 GN=Capza1 PE=2 SV=1	Capza1	2	Cellular Component:F-actin capping protein complex (GO:0008290),Biological Process:barbed-end actin filament capping (GO:0051016)	capping protein (actin filament) muscle Z-line, alpha	--	ko04144 Endocytosis	--	--	--	61	10	8	286	32.9	47.99	-	-	-	-	-	-
Q8C147	Dedicator of cytokinesis protein 8 OS=Mus musculus OX=10090 GN=Dock8 PE=1 SV=4	Dock8	2	Molecular Function:guanyl-nucleotide exchange factor activity (GO:0005085),Biological Process:small GTPase mediated signal transduction (GO:0007264)	dedicator of cytokinesis protein 6/7/8	--	--	--	--	--	13	26	26	2100	238.8	45.87	-	-	-	-	-	-
Q3UZQ3	Elongation factor 1-alpha OS=Mus musculus OX=10090 GN=Eef1a1 PE=2 SV=1	Eef1a1	2	Molecular Function:GTPase activity (GO:0003924),Molecular Function:GTP binding (GO:0005525)	elongation factor 1-alpha	--	ko03013 RNA transport ko05134 Legionellosis	Translation elongation factor EF-1alpha (GTPase)	J	Translation, ribosomal structure and biogenesis ;	30	11	1	462	50	41.99	-	-	-	-	-	-
Q99LL2	Dlat protein (Fragment) OS=Mus musculus OX=10090 GN=Dlat PE=2 SV=1	Dlat	1	Biological Process:metabolic process (GO:0008152)	pyruvate dehydrogenase E2 component (dihydrolipoamide acetyltransferase)	2.3.1.12	ko00010 Glycolysis / Gluconeogenesis ko00020 Citrate cycle (TCA cycle) ko00620 Pyruvate metabolism ko01100 Metabolic pathways ko01200 Carbon metabolism	Pyruvate/2-oxoglutarate dehydrogenase complex, dihydrolipoamide acyltransferase (E2) component	C	Energy production and conversion ;	90	9	1	122	13	38.76	-	-	-	-	-	-
Q5DQJ3	Capping protein (Actin filament) muscle Z-line, alpha 2, isoform CRA_c OS=Mus musculus OX=10090 GN=Capza2 PE=1 SV=1	Capza2	2	Cellular Component:F-actin capping protein complex (GO:0008290),Biological Process:barbed-end actin filament capping (GO:0051016)	capping protein (actin filament) muscle Z-line, alpha	--	ko04144 Endocytosis	--	--	--	59	10	8	286	32.9	36.92	-	-	-	-	-	-
Q3U8W3	Uncharacterized protein OS=Mus musculus OX=10090 GN=Grn PE=2 SV=1	Grn	--	--	--	--	--	--	--	--	30	16	16	602	65	36.69	-	-	-	-	-	-
A0A2R8VHP3	Predicted pseudogene 5478 OS=Mus musculus OX=10090 GN=Gm5478 PE=1 SV=1	Gm5478	3	Molecular Function:structural molecule activity (GO:0005198),Cellular Component:intermediate filament (GO:0005882),Cellular Component:keratin filament (GO:0045095)	type II keratin, basic	--	--	--	--	--	11	7	1	535	57.9	26.98	-	-	-	-	-	-
Q80Y09	Pdcd6ip protein OS=Mus musculus OX=10090 GN=Pdcd6ip PE=2 SV=1	Pdcd6ip	1	Molecular Function:protein binding (GO:0005515)	programmed cell death 6-interacting protein	--	ko04144 Endocytosis	--	--	--	16	13	13	872	96.3	22.88	-	-	-	-	-	-
Q6R891	Neurabin-2 OS=Mus musculus OX=10090 GN=Ppp1r9b PE=1 SV=1	Ppp1r9b	5	Molecular Function:actin binding (GO:0003779),Molecular Function:protein binding (GO:0005515),Molecular Function:protein phosphatase 1 binding (GO:0008157),Biological Process:regulation of cell proliferation (GO:0042127),Biological Process:modulation of synaptic transmission (GO:0050804)	neurabin	--	--	--	--	--	11	6	6	817	89.5	22.58	-	-	-	-	-	-
G5E8R2	Tropomyosin 1, alpha, isoform CRA_k OS=Mus musculus OX=10090 GN=Tpm1 PE=1 SV=1	Tpm1	--	--	tropomyosin 4	--	ko04260 Cardiac muscle contraction ko04261 Adrenergic signaling in cardiomyocytes ko05410 Hypertrophic cardiomyopathy (HCM) ko05414 Dilated cardiomyopathy (DCM)	Chromosome segregation ATPase	D	Cell cycle control, cell division, chromosome partitioning ;	30	9	5	248	28.7	20.41	-	-	-	-	-	-
Q9ERD7	Tubulin beta-3 chain OS=Mus musculus OX=10090 GN=Tubb3 PE=1 SV=1	Tubb3	5	Molecular Function:GTPase activity (GO:0003924),Molecular Function:structural constituent of cytoskeleton (GO:0005200),Molecular Function:GTP binding (GO:0005525),Cellular Component:microtubule (GO:0005874),Biological Process:microtubule-based process (GO:0007017)	tubulin beta	--	ko04145 Phagosome ko04540 Gap junction	--	--	--	18	7	1	450	50.4	20.23	-	-	-	-	-	-
A2AB79	Histone H2A OS=Mus musculus OX=10090 GN=Hist3h2a PE=2 SV=1	Hist3h2a	3	Cellular Component:nucleosome (GO:0000786),Molecular Function:DNA binding (GO:0003677),Cellular Component:nucleus (GO:0005634)	histone H2A	--	ko04217 Necroptosis ko05034 Alcoholism ko05322 Systemic lupus erythematosus	--	--	--	49	4	1	130	14.1	18.93	-	-	-	-	-	-
A0A0G2JEP4	Leucine-rich repeat flightless-interacting protein 2 OS=Mus musculus OX=10090 GN=Lrrfip2 PE=1 SV=1	Lrrfip2	--	--	--	--	--	--	--	--	21	8	7	424	48.4	17.88	-	-	-	-	-	-
A2A9M4	Dedicator of cytokinesis protein 7 OS=Mus musculus OX=10090 GN=Dock7 PE=1 SV=2	Dock7	2	Molecular Function:guanyl-nucleotide exchange factor activity (GO:0005085),Biological Process:small GTPase mediated signal transduction (GO:0007264)	dedicator of cytokinesis protein 6/7/8	--	--	--	--	--	5	9	9	2130	241.3	17.72	-	-	-	-	-	-
Q3U1N0	Coronin OS=Mus musculus OX=10090 GN=Coro1a PE=1 SV=1	Coro1a	4	Biological Process:phagolysosome assembly (GO:0001845),Molecular Function:protein binding (GO:0005515),Biological Process:leukocyte chemotaxis (GO:0030595),Molecular Function:actin filament binding (GO:0051015)	coronin-1A	--	ko04145 Phagosome ko05152 Tuberculosis	Membrane protein involved in colicin uptake	M	Cell wall/membrane/envelope biogenesis ;	18	7	7	461	51	17.47	-	-	-	-	-	-
P63101	14-3-3 protein zeta/delta OS=Mus musculus OX=10090 GN=Ywhaz PE=1 SV=1	Ywhaz	1	Molecular Function:protein domain specific binding (GO:0019904)	14-3-3 protein beta/theta/zeta	--	ko04110 Cell cycle ko04114 Oocyte meiosis ko04151 PI3K-Akt signaling pathway ko04390 Hippo signaling pathway ko05161 Hepatitis B ko05169 Epstein-Barr virus infection ko05203 Viral carcinogenesis	--	--	--	20	4	2	245	27.8	16.93	-	-	-	-	-	-
O54824	Pro-interleukin-16 OS=Mus musculus OX=10090 GN=Il16 PE=1 SV=3	Il16	2	Molecular Function:cytokine activity (GO:0005125),Molecular Function:protein binding (GO:0005515)	--	--	--	--	--	--	6	6	6	1322	141.3	14.91	-	-	-	-	-	-
Q545T7	MCG121569, isoform CRA_a OS=Mus musculus OX=10090 GN=Myl1 PE=2 SV=1	Myl1	1	Molecular Function:calcium ion binding (GO:0005509)	myosin light chain 1	--	--	Ca2+-binding protein, EF-hand superfamily	T	Signal transduction mechanisms ;	20	4	2	188	20.6	14.51	-	-	-	-	-	-
B2RWX0	Myosin, heavy polypeptide 1, skeletal muscle, adult OS=Mus musculus OX=10090 GN=Myh1 PE=2 SV=1	Myh1	4	Molecular Function:motor activity (GO:0003774),Molecular Function:protein binding (GO:0005515),Molecular Function:ATP binding (GO:0005524),Cellular Component:myosin complex (GO:0016459)	myosin heavy chain	--	ko04530 Tight junction	Uncharacterized conserved protein, contains DUF3084 domain	S	Function unknown ;	3	6	3	1942	223.2	13.8	-	-	-	-	-	-
Q0GNC1	Inverted formin-2 OS=Mus musculus OX=10090 GN=Inf2 PE=1 SV=1	Inf2	4	Molecular Function:actin binding (GO:0003779),Biological Process:cellular component organization (GO:0016043),Molecular Function:Rho GTPase binding (GO:0017048),Biological Process:actin cytoskeleton organization (GO:0030036)	--	--	--	--	--	--	5	5	5	1273	138.5	13.56	-	-	-	-	-	-
D3Z722	40S ribosomal protein S19 OS=Mus musculus OX=10090 GN=Rps19 PE=1 SV=1	Rps19	3	Molecular Function:structural constituent of ribosome (GO:0003735),Cellular Component:ribosome (GO:0005840),Biological Process:translation (GO:0006412)	small subunit ribosomal protein S19e	--	ko03010 Ribosome	Ribosomal protein S19E (S16A)	J	Translation, ribosomal structure and biogenesis ;	28	6	6	212	23.1	13.3	-	-	-	-	-	-
Q9Z329	Inositol 1,4,5-trisphosphate receptor type 2 OS=Mus musculus OX=10090 GN=Itpr2 PE=1 SV=4	Itpr2	9	Molecular Function:ion channel activity (GO:0005216),Molecular Function:inositol 1,4,5-trisphosphate-sensitive calcium-release channel activity (GO:0005220),Molecular Function:calcium channel activity (GO:0005262),Cellular Component:endoplasmic reticulum (GO:0005783),Biological Process:ion transport (GO:0006811),Biological Process:calcium ion transport (GO:0006816),Cellular Component:membrane (GO…	inositol 1,4,5-triphosphate receptor type 2	--	ko04020 Calcium signaling pathway ko04022 cGMP-PKG signaling pathway ko04070 Phosphatidylinositol signaling system ko04114 Oocyte meiosis ko04210 Apoptosis ko04218 Cellular senescence ko04270 Vascular smooth muscle contraction ko04371 Apelin signaling pathway ko04540 Gap junction ko04611 Platelet activation ko04621 NOD-like receptor signaling pathway ko04720 Long-term potentiation ko04723 Retrogr…	--	--	--	3	8	1	2701	307.3	13.3	-	-	-	-	-	-
P43274	Histone H1.4 OS=Mus musculus OX=10090 GN=Hist1h1e PE=1 SV=2	Hist1h1e	4	Cellular Component:nucleosome (GO:0000786),Molecular Function:DNA binding (GO:0003677),Cellular Component:nucleus (GO:0005634),Biological Process:nucleosome assembly (GO:0006334)	histone H1/5	--	--	--	--	--	15	4	1	219	22	12.99	-	-	-	-	-	-
Q4FZH2	MCG50660, isoform CRA_a OS=Mus musculus OX=10090 GN=Rpl26 PE=1 SV=1	Rpl26	3	Molecular Function:structural constituent of ribosome (GO:0003735),Biological Process:translation (GO:0006412),Cellular Component:large ribosomal subunit (GO:0015934)	large subunit ribosomal protein L26e	--	ko03010 Ribosome	Ribosomal protein L24	J	Translation, ribosomal structure and biogenesis ;	28	5	5	145	17.2	12.68	-	-	-	-	-	-
B2RXX9	Myosin, heavy polypeptide 7, cardiac muscle, beta OS=Mus musculus OX=10090 GN=Myh7 PE=2 SV=1	Myh7	4	Molecular Function:motor activity (GO:0003774),Molecular Function:protein binding (GO:0005515),Molecular Function:ATP binding (GO:0005524),Cellular Component:myosin complex (GO:0016459)	myosin heavy chain 6/7	--	ko04260 Cardiac muscle contraction ko04261 Adrenergic signaling in cardiomyocytes ko05416 Viral myocarditis	Uncharacterized conserved protein, contains DUF3084 domain	S	Function unknown ;	3	5	2	1935	222.7	12.04	-	-	-	-	-	-
A0A1Y7VJA2	Ena/VASP-like protein (Fragment) OS=Mus musculus OX=10090 GN=Evl PE=1 SV=1	Evl	2	Biological Process:actin polymerization or depolymerization (GO:0008154),Biological Process:actin nucleation (GO:0045010)	--	--	--	--	--	--	20	6	6	426	46	11.61	-	-	-	-	-	-
O35601	FYN-binding protein 1 OS=Mus musculus OX=10090 GN=Fyb1 PE=1 SV=2	Fyb1	3	Molecular Function:protein binding (GO:0005515),Biological Process:immune response (GO:0006955),Cellular Component:actin cytoskeleton (GO:0015629)	FYN binding protein	--	ko04015 Rap1 signaling pathway	--	--	--	8	4	4	819	90	11.28	-	-	-	-	-	-
V9GXQ2	Predicted gene 17087 OS=Mus musculus OX=10090 GN=Gm17087 PE=1 SV=1	Gm17087	--	--	--	--	--	Actin-related protein	Z	Cytoskeleton ;	15	3	1	156	17.6	11.14	-	-	-	-	-	-
P63325	40S ribosomal protein S10 OS=Mus musculus OX=10090 GN=Rps10 PE=1 SV=1	Rps10	--	--	small subunit ribosomal protein S10e	--	ko03010 Ribosome	--	--	--	23	3	3	165	18.9	11.01	-	-	-	-	-	-
Q3U6A3	Monocyte differentiation antigen CD14 OS=Mus musculus OX=10090 GN=Cd14 PE=2 SV=1	Cd14	1	Molecular Function:protein binding (GO:0005515)	monocyte differentiation antigen CD14	--	ko04010 MAPK signaling pathway ko04064 NF-kappa B signaling pathway ko04145 Phagosome ko04620 Toll-like receptor signaling pathway ko04640 Hematopoietic cell lineage ko04810 Regulation of actin cytoskeleton ko05132 Salmonella infection ko05133 Pertussis ko05134 Legionellosis ko05146 Amoebiasis ko05152 Tuberculosis ko05202 Transcriptional misregulation in cancer ko05221 Acute myeloid leukemia	--	--	--	14	4	4	366	39.1	10.09	-	-	-	-	-	-
P0DOV1	Interferon-activable protein 205-B OS=Mus musculus OX=10090 GN=Mnda PE=1 SV=1	Mnda	--	--	--	--	--	--	--	--	13	5	3	425	46.9	9.81	-	-	-	-	-	-
Q5SXY1	Cytospin-B OS=Mus musculus OX=10090 GN=Specc1 PE=1 SV=2	Specc1	1	Molecular Function:protein binding (GO:0005515)	--	--	--	--	--	--	6	6	6	1067	118	9.66	-	-	-	-	-	-
Q570Z8	MKIAA4114 protein (Fragment) OS=Mus musculus OX=10090 GN=Picalm PE=2 SV=1	Picalm	5	Molecular Function:phospholipid binding (GO:0005543),Molecular Function:1-phosphatidylinositol binding (GO:0005545),Biological Process:endocytosis (GO:0006897),Cellular Component:clathrin-coated vesicle (GO:0030136),Biological Process:clathrin coat assembly (GO:0048268)	phosphatidylinositol-binding clathrin assembly protein	--	--	--	--	--	5	3	3	674	72.9	9.63	-	-	-	-	-	-
B2RWU7	AI607873 protein OS=Mus musculus OX=10090 GN=Ifi207 PE=2 SV=1	Ifi207	--	--	gamma-interferon-inducible protein 16	--	ko04621 NOD-like receptor signaling pathway	TPR repeat	T	Signal transduction mechanisms ;	4	3	1	1013	107.7	8.91	-	-	-	-	-	-
B9EKK3	IQ motif containing GTPase activating protein 2 OS=Mus musculus OX=10090 GN=Iqgap2 PE=2 SV=1	Iqgap2	2	Molecular Function:protein binding (GO:0005515),Biological Process:regulation of GTPase activity (GO:0043087)	Ras GTPase-activating-like protein IQGAP2/3	--	ko04810 Regulation of actin cytoskeleton	--	--	--	2	4	1	1575	180.4	8.67	-	-	-	-	-	-
Q3THH1	Uncharacterized protein OS=Mus musculus OX=10090 GN=Pdia6 PE=2 SV=1	Pdia6	1	Biological Process:cell redox homeostasis (GO:0045454)	protein disulfide-isomerase A6	5.3.4.1	ko04141 Protein processing in endoplasmic reticulum	Negative regulator of GroEL, contains thioredoxin-like and TPR-like domains	O	Posttranslational modification, protein turnover, chaperones ;	9	3	3	445	48.6	8.49	-	-	-	-	-	-
Q1MWP8	EH-domain containing 4-KJR (Fragment) OS=Mus musculus OX=10090 GN=Ehd4 PE=2 SV=1	Ehd4	4	Molecular Function:calcium ion binding (GO:0005509),Molecular Function:protein binding (GO:0005515),Molecular Function:GTP binding (GO:0005525),Biological Process:endocytic recycling (GO:0032456)	EH domain-containing protein 4	--	ko04144 Endocytosis	Replication fork clamp-binding protein CrfC (dynamin-like GTPase family)	L	Replication, recombination and repair ;	8	4	3	544	61.6	7.59	-	-	-	-	-	-
P06745	Glucose-6-phosphate isomerase OS=Mus musculus OX=10090 GN=Gpi PE=1 SV=4	Gpi	3	Molecular Function:glucose-6-phosphate isomerase activity (GO:0004347),Biological Process:gluconeogenesis (GO:0006094),Biological Process:glycolytic process (GO:0006096)	glucose-6-phosphate isomerase	5.3.1.9	ko00010 Glycolysis / Gluconeogenesis ko00030 Pentose phosphate pathway ko00500 Starch and sucrose metabolism ko00520 Amino sugar and nucleotide sugar metabolism ko01100 Metabolic pathways ko01200 Carbon metabolism	Glucose-6-phosphate isomerase	G	Carbohydrate transport and metabolism ;	8	3	3	558	62.7	7.47	-	-	-	-	-	-
Q99J87	Probable ATP-dependent RNA helicase DHX58 OS=Mus musculus OX=10090 GN=Dhx58 PE=1 SV=2	Dhx58	3	Molecular Function:DNA binding (GO:0003677),Molecular Function:ATP binding (GO:0005524),Molecular Function:hydrolase activity (GO:0016787)	ATP-dependent RNA helicase DHX58	3.6.3.14	ko04622 RIG-I-like receptor signaling pathway	ERCC4-type nuclease	L	Replication, recombination and repair ;	5	4	4	678	76.7	7.22	-	-	-	-	-	-
Q9Z2X1	Heterogeneous nuclear ribonucleoprotein F OS=Mus musculus OX=10090 GN=Hnrnpf PE=1 SV=3	Hnrnpf	1	Molecular Function:nucleic acid binding (GO:0003676)	heterogeneous nuclear ribonucleoprotein F/H	--	--	--	--	--	8	2	2	415	45.7	7.21	-	-	-	-	-	-
Q3UP01	Uncharacterized protein (Fragment) OS=Mus musculus OX=10090 GN=Lrch1 PE=2 SV=1	Lrch1	1	Molecular Function:protein binding (GO:0005515)	--	--	--	Leucine-rich repeat (LRR) protein	K	Transcription ;	5	3	3	754	83.1	7.2	-	-	-	-	-	-
Q9CYL5	Golgi-associated plant pathogenesis-related protein 1 OS=Mus musculus OX=10090 GN=Glipr2 PE=1 SV=3	Glipr2	--	--	--	--	--	Uncharacterized conserved protein YkwD, contains CAP (CSP/antigen 5/PR1) domain	S	Function unknown ;	29	4	4	154	17.1	6.7	-	-	-	-	-	-
E9PZW8	Unconventional myosin-IXb OS=Mus musculus OX=10090 GN=Myo9b PE=1 SV=1	Myo9b	8	Molecular Function:motor activity (GO:0003774),Molecular Function:GTPase activator activity (GO:0005096),Molecular Function:protein binding (GO:0005515),Molecular Function:ATP binding (GO:0005524),Biological Process:signal transduction (GO:0007165),Cellular Component:myosin complex (GO:0016459),Biological Process:intracellular signal transduction (GO:0035556),Biological Process:positive regulatio…	myosin IX	--	--	--	--	--	2	5	5	2128	240.2	6.68	-	-	-	-	-	-
Q6A065	Centrosomal protein of 170 kDa OS=Mus musculus OX=10090 GN=Cep170 PE=1 SV=2	Cep170	1	Molecular Function:protein binding (GO:0005515)	centrosomal protein CEP170	--	--	Forkhead associated (FHA) domain, binds pSer, pThr, pTyr	T	Signal transduction mechanisms ;	2	3	3	1588	174.9	6.66	-	-	-	-	-	-
A0A0G2JFH2	Microtubule-associated protein (Fragment) OS=Mus musculus OX=10090 GN=Map4 PE=1 SV=1	Map4	1	Molecular Function:tubulin binding (GO:0015631)	microtubule-associated protein 4	--	--	--	--	--	3	3	3	1441	152.7	6.65	-	-	-	-	-	-
Q91V55	40S ribosomal protein S5 OS=Mus musculus OX=10090 GN=Rps5 PE=1 SV=1	Rps5	3	Molecular Function:structural constituent of ribosome (GO:0003735),Biological Process:translation (GO:0006412),Cellular Component:small ribosomal subunit (GO:0015935)	small subunit ribosomal protein S5e	--	ko03010 Ribosome	Ribosomal protein S7	J	Translation, ribosomal structure and biogenesis ;	18	3	3	204	22.9	6.55	-	-	-	-	-	-
E9QA15	Caldesmon 1 OS=Mus musculus OX=10090 GN=Cald1 PE=1 SV=1	Cald1	4	Molecular Function:actin binding (GO:0003779),Molecular Function:calmodulin binding (GO:0005516),Biological Process:muscle contraction (GO:0006936),Molecular Function:myosin binding (GO:0017022)	caldesmon	--	ko04270 Vascular smooth muscle contraction	--	--	--	4	2	2	768	89.2	6.29	-	-	-	-	-	-
Q69Z38	Inactive tyrosine-protein kinase PEAK1 OS=Mus musculus OX=10090 GN=Peak1 PE=1 SV=4	Peak1	3	Molecular Function:protein kinase activity (GO:0004672),Molecular Function:ATP binding (GO:0005524),Biological Process:protein phosphorylation (GO:0006468)	pseudopodium-enriched atypical kinase 1	2.7.10.2	--	--	--	--	2	3	3	1735	191	6.18	-	-	-	-	-	-
F6UND7	Tyrosine-protein kinase OS=Mus musculus OX=10090 GN=Hck PE=1 SV=1	Hck	5	Molecular Function:protein kinase activity (GO:0004672),Molecular Function:protein tyrosine kinase activity (GO:0004713),Molecular Function:protein binding (GO:0005515),Molecular Function:ATP binding (GO:0005524),Biological Process:protein phosphorylation (GO:0006468)	hemopoietic cell kinase	2.7.10.2	ko04062 Chemokine signaling pathway ko04666 Fc gamma R-mediated phagocytosis ko05167 Kaposi's sarcoma-associated herpesvirus infection	Forkhead associated (FHA) domain, binds pSer, pThr, pTyr	T	Signal transduction mechanisms ;	8	4	2	524	59.1	6.16	-	-	-	-	-	-
Q05A21	Death-associated kinase 3, isoform CRA_a OS=Mus musculus OX=10090 GN=Dapk3 PE=2 SV=1	Dapk3	3	Molecular Function:protein kinase activity (GO:0004672),Molecular Function:ATP binding (GO:0005524),Biological Process:protein phosphorylation (GO:0006468)	death-associated protein kinase	2.7.11.1	ko04140 Autophagy - animal ko05200 Pathways in cancer ko05219 Bladder cancer	Serine/threonine protein kinase	T	Signal transduction mechanisms ;	6	2	2	448	51.4	5.92	-	-	-	-	-	-
J3KMH5	Transport and Golgi organization protein 1 homolog OS=Mus musculus OX=10090 GN=Mia3 PE=1 SV=1	Mia3	2	Cellular Component:endoplasmic reticulum membrane (GO:0005789),Biological Process:protein transport (GO:0015031)	--	--	--	--	--	--	4	3	1	781	87.2	5.89	-	-	-	-	-	-
P24452	Macrophage-capping protein OS=Mus musculus OX=10090 GN=Capg PE=1 SV=2	Capg	2	Molecular Function:actin binding (GO:0003779),Biological Process:barbed-end actin filament capping (GO:0051016)	capping protein (actin filament), gelsolin-like	--	--	--	--	--	7	2	2	352	39.2	5.88	-	-	-	-	-	-
Q3UDZ1	Ras homolog gene family, member G OS=Mus musculus OX=10090 GN=Rhog PE=1 SV=1	Rhog	2	Molecular Function:GTP binding (GO:0005525),Biological Process:small GTPase mediated signal transduction (GO:0007264)	Ras homolog gene family, member G	--	ko05100 Bacterial invasion of epithelial cells ko05132 Salmonella infection	GTPase SAR1 family domain	R	General function prediction only ;	21	3	2	191	21.3	5.64	-	-	-	-	-	-
Q99KW3	TRIO and F-actin-binding protein OS=Mus musculus OX=10090 GN=Triobp PE=1 SV=3	Triobp	2	Biological Process:regulation of actin cytoskeleton organization (GO:0032956),Molecular Function:actin filament binding (GO:0051015)	--	--	--	--	--	--	1	2	2	2014	223.2	5.35	-	-	-	-	-	-
Q921F4	Heterogeneous nuclear ribonucleoprotein L-like OS=Mus musculus OX=10090 GN=Hnrnpll PE=1 SV=3	Hnrnpll	1	Molecular Function:nucleic acid binding (GO:0003676)	heterogeneous nuclear ribonucleoprotein L	--	--	--	--	--	7	3	3	591	64.1	5.1	-	-	-	-	-	-
Q9D6Z1	Nucleolar protein 56 OS=Mus musculus OX=10090 GN=Nop56 PE=1 SV=2	Nop56	--	--	nucleolar protein 56	--	ko03008 Ribosome biogenesis in eukaryotes	RNA processing factor Prp31, contains Nop domain	J	Translation, ribosomal structure and biogenesis ;	8	4	4	580	64.4	5.06	-	-	-	-	-	-
O70200	Allograft inflammatory factor 1 OS=Mus musculus OX=10090 GN=Aif1 PE=1 SV=1	Aif1	1	Molecular Function:calcium ion binding (GO:0005509)	allograft inflammatory factor 1	--	--	--	--	--	12	1	1	147	16.9	4.95	-	-	-	-	-	-
Q9CR26	Vacuolar protein sorting-associated protein VTA1 homolog OS=Mus musculus OX=10090 GN=Vta1 PE=1 SV=1	Vta1	--	--	vacuolar protein sorting-associated protein VTA1	--	ko04144 Endocytosis	--	--	--	6	1	1	309	33.9	4.92	-	-	-	-	-	-
B7ZW89	Uncharacterized protein OS=Mus musculus OX=10090 GN=Luzp1 PE=2 SV=1	Luzp1	--	--	--	--	--	--	--	--	3	3	3	1110	124.1	4.75	-	-	-	-	-	-
P60335	Poly(rC)-binding protein 1 OS=Mus musculus OX=10090 GN=Pcbp1 PE=1 SV=1	Pcbp1	2	Molecular Function:nucleic acid binding (GO:0003676),Molecular Function:RNA binding (GO:0003723)	poly(rC)-binding protein 1	--	ko03040 Spliceosome ko04216 Ferroptosis	--	--	--	6	2	2	356	37.5	4.61	-	-	-	-	-	-
A0A0R4J0J8	Cytospin-A OS=Mus musculus OX=10090 GN=Specc1l PE=1 SV=1	Specc1l	1	Molecular Function:protein binding (GO:0005515)	--	--	--	--	--	--	2	2	2	1135	126.5	4.55	-	-	-	-	-	-
B2RQC6	CAD protein OS=Mus musculus OX=10090 GN=Cad PE=1 SV=1	Cad	9	Molecular Function:aspartate carbamoyltransferase activity (GO:0004070),Molecular Function:ATP binding (GO:0005524),Biological Process:'de novo' pyrimidine nucleobase biosynthetic process (GO:0006207),Biological Process:cellular amino acid metabolic process (GO:0006520),Biological Process:nitrogen compound metabolic process (GO:0006807),Molecular Function:amino acid binding (GO:0016597),Molecular…	--	--	ko00240 Pyrimidine metabolism ko00250 Alanine, aspartate and glutamate metabolism ko01100 Metabolic pathways	Carbamoylphosphate synthase small subunit	EF	Amino acid transport and metabolism ; Nucleotide transport and metabolism ;	1	2	2	2225	243.1	4.54	-	-	-	-	-	-
Q8K2Q9	Shootin-1 OS=Mus musculus OX=10090 GN=Shtn1 PE=1 SV=1	Shtn1	--	--	--	--	--	--	--	--	3	2	2	631	71.3	4.51	-	-	-	-	-	-
Q05D44	Eukaryotic translation initiation factor 5B OS=Mus musculus OX=10090 GN=Eif5b PE=1 SV=2	Eif5b	2	Molecular Function:GTPase activity (GO:0003924),Molecular Function:GTP binding (GO:0005525)	translation initiation factor 5B	--	ko03013 RNA transport	Translation initiation factor IF-2, a GTPase	J	Translation, ribosomal structure and biogenesis ;	2	2	2	1216	137.5	4.42	-	-	-	-	-	-
G5E896	Enhancer of mRNA decapping 4, isoform CRA_b OS=Mus musculus OX=10090 GN=Edc4 PE=1 SV=1	Edc4	1	Molecular Function:protein binding (GO:0005515)	enhancer of mRNA-decapping protein 4	--	ko03018 RNA degradation	--	--	--	3	3	3	1406	152.4	4.33	-	-	-	-	-	-
B2RWI2	Lactamase, beta OS=Mus musculus OX=10090 GN=Lactb PE=1 SV=1	Lactb	--	--	serine beta-lactamase-like protein LACTB, mitochondrial	--	--	CubicO group peptidase, beta-lactamase class C family	V	Defense mechanisms ;	6	3	3	551	60.7	4.29	-	-	-	-	-	-
Q3TF40	Uncharacterized protein (Fragment) OS=Mus musculus OX=10090 GN=Nono PE=2 SV=1	Nono	1	Molecular Function:nucleic acid binding (GO:0003676)	non-POU domain-containing octamer-binding protein	--	--	RNA recognition motif (RRM) domain	J	Translation, ribosomal structure and biogenesis ;	3	2	1	528	60.4	4.26	-	-	-	-	-	-
O70251	Elongation factor 1-beta OS=Mus musculus OX=10090 GN=Eef1b PE=1 SV=5	Eef1b	2	Molecular Function:translation elongation factor activity (GO:0003746),Biological Process:translational elongation (GO:0006414)	elongation factor 1-beta	--	--	--	--	--	7	1	1	225	24.7	4.21	-	-	-	-	-	-
Q3U4S9	Coatomer subunit delta OS=Mus musculus OX=10090 GN=Arcn1 PE=2 SV=1	Arcn1	1	Cellular Component:COPI vesicle coat (GO:0030126)	coatomer subunit delta	--	--	--	--	--	5	2	2	511	57.1	4.17	-	-	-	-	-	-
E9Q8Z8	Catenin delta-1 OS=Mus musculus OX=10090 GN=Ctnnd1 PE=1 SV=1	Ctnnd1	3	Molecular Function:protein binding (GO:0005515),Biological Process:single organismal cell-cell adhesion (GO:0016337),Molecular Function:cadherin binding (GO:0045296)	catenin (cadherin-associated protein), delta 1	--	ko04015 Rap1 signaling pathway ko04520 Adherens junction ko04670 Leukocyte transendothelial migration	--	--	--	2	2	2	967	108.1	4.12	-	-	-	-	-	-
B1AVH5	Coronin OS=Mus musculus OX=10090 GN=Coro2a PE=1 SV=1	Coro2a	3	Molecular Function:protein binding (GO:0005515),Cellular Component:transcriptional repressor complex (GO:0017053),Molecular Function:actin filament binding (GO:0051015)	coronin-2	--	--	WD40 repeat	R	General function prediction only ;	3	2	1	543	61.7	4.07	-	-	-	-	-	-
Q9JKR6	Hypoxia up-regulated protein 1 OS=Mus musculus OX=10090 GN=Hyou1 PE=1 SV=1	Hyou1	--	--	hypoxia up-regulated 1	--	ko04141 Protein processing in endoplasmic reticulum	Molecular chaperone DnaK (HSP70)	O	Posttranslational modification, protein turnover, chaperones ;	3	2	2	999	111.1	4.06	-	-	-	-	-	-
Q0PD67	RAB1, member RAS oncogene family, isoform CRA_a OS=Mus musculus OX=10090 GN=Rab1a PE=1 SV=1	Rab1a	2	Molecular Function:GTP binding (GO:0005525),Biological Process:small GTPase mediated signal transduction (GO:0007264)	Ras-related protein Rab-1A	--	ko05134 Legionellosis	GTPase SAR1 family domain	R	General function prediction only ;	15	3	1	205	22.7	4.03	-	-	-	-	-	-
A0A087WQ83	Actin-related protein 3 (Fragment) OS=Mus musculus OX=10090 GN=Actr3 PE=1 SV=1	Actr3	4	Molecular Function:ATP binding (GO:0005524),Cellular Component:Arp2/3 protein complex (GO:0005885),Biological Process:actin filament organization (GO:0007015),Biological Process:Arp2/3 complex-mediated actin nucleation (GO:0034314)	actin-related protein 3	--	ko04530 Tight junction	--	--	--	16	2	1	70	8.2	4	-	-	-	-	-	-
Q8BL97	Serine/arginine-rich splicing factor 7 OS=Mus musculus OX=10090 GN=Srsf7 PE=1 SV=1	Srsf7	2	Molecular Function:nucleic acid binding (GO:0003676),Molecular Function:zinc ion binding (GO:0008270)	splicing factor, arginine/serine-rich 7	--	ko03040 Spliceosome ko05168 Herpes simplex infection	RNA recognition motif (RRM) domain	J	Translation, ribosomal structure and biogenesis ;	9	2	1	267	30.8	3.98	-	-	-	-	-	-
G3X9T7	Galectin OS=Mus musculus OX=10090 GN=Lgals9 PE=1 SV=1	Lgals9	1	Molecular Function:carbohydrate binding (GO:0030246)	galectin-9	--	--	WGR domain, predicted DNA-binding domain in MolR	K	Transcription ;	6	2	2	353	40	3.96	-	-	-	-	-	-
Q8BJF9	Charged multivesicular body protein 2b OS=Mus musculus OX=10090 GN=Chmp2b PE=1 SV=1	Chmp2b	1	Biological Process:vacuolar transport (GO:0007034)	charged multivesicular body protein 2B	--	ko04144 Endocytosis ko04217 Necroptosis	--	--	--	8	2	1	213	23.9	3.95	-	-	-	-	-	-
Q0VE46	Myadm protein OS=Mus musculus OX=10090 GN=Myadm PE=1 SV=1	Myadm	1	Cellular Component:membrane (GO:0016020)	--	--	--	--	--	--	5	1	1	320	35.3	3.9	-	-	-	-	-	-
Q3U6B1	Uncharacterized protein (Fragment) OS=Mus musculus OX=10090 GN=G3bp2 PE=2 SV=1	G3bp2	3	Molecular Function:nucleic acid binding (GO:0003676),Cellular Component:intracellular (GO:0005622),Biological Process:transport (GO:0006810)	--	--	--	RNA recognition motif (RRM) domain	J	Translation, ribosomal structure and biogenesis ;	2	1	1	550	61	3.87	-	-	-	-	-	-
Q69ZW4	MKIAA0899 protein (Fragment) OS=Mus musculus OX=10090 GN=Ap2a2 PE=2 SV=1	Ap2a2	4	Biological Process:intracellular protein transport (GO:0006886),Biological Process:vesicle-mediated transport (GO:0016192),Cellular Component:membrane coat (GO:0030117),Cellular Component:clathrin adaptor complex (GO:0030131)	AP-2 complex subunit alpha	--	ko04144 Endocytosis ko04721 Synaptic vesicle cycle ko04961 Endocrine and other factor-regulated calcium reabsorption ko05016 Huntington's disease	--	--	--	3	3	1	967	107.3	3.84	-	-	-	-	-	-
P62911	60S ribosomal protein L32 OS=Mus musculus OX=10090 GN=Rpl32 PE=1 SV=2	Rpl32	4	Molecular Function:structural constituent of ribosome (GO:0003735),Cellular Component:intracellular (GO:0005622),Cellular Component:ribosome (GO:0005840),Biological Process:translation (GO:0006412)	large subunit ribosomal protein L32e	--	ko03010 Ribosome	Ribosomal protein L32E	J	Translation, ribosomal structure and biogenesis ;	10	1	1	135	15.9	3.59	-	-	-	-	-	-
G5E924	Heterogeneous nuclear ribonucleoprotein L (Fragment) OS=Mus musculus OX=10090 GN=Hnrnpl PE=1 SV=1	Hnrnpl	1	Molecular Function:nucleic acid binding (GO:0003676)	heterogeneous nuclear ribonucleoprotein L	--	--	--	--	--	7	3	3	615	66.9	3.57	-	-	-	-	-	-
Q9EP71	Ankycorbin OS=Mus musculus OX=10090 GN=Rai14 PE=1 SV=1	Rai14	1	Molecular Function:protein binding (GO:0005515)	--	--	--	Ankyrin repeat	T	Signal transduction mechanisms ;	2	2	2	979	108.8	3.43	-	-	-	-	-	-
F6R7E8	Predicted gene 2663 OS=Mus musculus OX=10090 GN=Gm2663 PE=3 SV=1	Gm2663	2	Molecular Function:serine-type endopeptidase activity (GO:0004252),Biological Process:proteolysis (GO:0006508)	--	--	--	Secreted trypsin-like serine protease	O	Posttranslational modification, protein turnover, chaperones ;	8	1	1	247	26.6	3.12	-	-	-	-	-	-
E9PWB2	Casein kinase I isoform alpha OS=Mus musculus OX=10090 GN=Csnk1a1 PE=1 SV=1	Csnk1a1	3	Molecular Function:protein kinase activity (GO:0004672),Molecular Function:ATP binding (GO:0005524),Biological Process:protein phosphorylation (GO:0006468)	casein kinase 1, alpha	2.7.11.1	ko04310 Wnt signaling pathway ko04340 Hedgehog signaling pathway ko05165 Human papillomavirus infection ko05224 Breast cancer ko05225 Hepatocellular carcinoma ko05226 Gastric cancer	Formylglycine-generating enzyme, required for sulfatase activity, contains SUMF1/FGE domain	O	Posttranslational modification, protein turnover, chaperones ;	6	1	1	374	43.4	3.07	-	-	-	-	-	-
Q6ZQ61	MCG121979, isoform CRA_c (Fragment) OS=Mus musculus OX=10090 GN=Matr3 PE=2 SV=1	Matr3	3	Molecular Function:nucleic acid binding (GO:0003676),Cellular Component:nucleus (GO:0005634),Molecular Function:zinc ion binding (GO:0008270)	matrin 3	--	--	--	--	--	2	1	1	852	95.2	3.03	-	-	-	-	-	-
B2RRE8	CD2-associated protein OS=Mus musculus OX=10090 GN=Cd2ap PE=2 SV=1	Cd2ap	1	Molecular Function:protein binding (GO:0005515)	CD2-associated protein	--	ko05100 Bacterial invasion of epithelial cells	--	--	--	4	2	2	637	70.4	2.98	-	-	-	-	-	-
Q3TJS0	Uncharacterized protein OS=Mus musculus OX=10090 GN=Flot1 PE=2 SV=1	Flot1	--	--	flotillin	--	ko04910 Insulin signaling pathway	Uncharacterized membrane protein YqiK, contains Band7/PHB/SPFH domain	S	Function unknown ;	3	1	1	428	47.5	2.97	-	-	-	-	-	-
Q9ERU9	E3 SUMO-protein ligase RanBP2 OS=Mus musculus OX=10090 GN=Ranbp2 PE=1 SV=2	Ranbp2	6	Biological Process:protein peptidyl-prolyl isomerization (GO:0000413),Molecular Function:peptidyl-prolyl cis-trans isomerase activity (GO:0003755),Molecular Function:protein binding (GO:0005515),Biological Process:protein folding (GO:0006457),Molecular Function:zinc ion binding (GO:0008270),Biological Process:intracellular transport (GO:0046907)	E3 SUMO-protein ligase RanBP2	--	ko03013 RNA transport	Peptidyl-prolyl cis-trans isomerase (rotamase) - cyclophilin family	O	Posttranslational modification, protein turnover, chaperones ;	0	1	1	3053	340.9	2.9	-	-	-	-	-	-
Q14AR3	Tripartite motif-containing 14 OS=Mus musculus OX=10090 GN=Trim14 PE=2 SV=1	Trim14	3	Molecular Function:protein binding (GO:0005515),Cellular Component:intracellular (GO:0005622),Molecular Function:zinc ion binding (GO:0008270)	tripartite motif-containing protein 14	--	--	--	--	--	5	2	2	440	49.6	2.9	-	-	-	-	-	-
A0A075B5L7	Immunoglobulin kappa variable 4-80 (Fragment) OS=Mus musculus OX=10090 GN=Igkv4-80 PE=4 SV=2	Igkv4-80	1	Molecular Function:protein binding (GO:0005515)	pre-B lymphocyte gene	--	--	--	--	--	14	1	1	116	12.6	2.77	-	-	-	-	-	-
F8TZM2	Polyprotein (Fragment) OS=Mus musculus OX=10090 PE=4 SV=1		2	Molecular Function:structural molecule activity (GO:0005198),Cellular Component:viral capsid (GO:0019028)	--	--	--	--	--	--	8	1	1	124	13.7	2.73	-	-	-	-	-	-
Q9CY27	Very-long-chain enoyl-CoA reductase OS=Mus musculus OX=10090 GN=Tecr PE=1 SV=1	Tecr	3	Cellular Component:cytoplasm (GO:0005737),Biological Process:lipid metabolic process (GO:0006629),Cellular Component:integral component of membrane (GO:0016021)	very-long-chain enoyl-CoA reductase	1.3.1.93	ko00062 Fatty acid elongation ko01040 Biosynthesis of unsaturated fatty acids ko01212 Fatty acid metabolism	--	--	--	6	2	2	308	36.1	2.68	-	-	-	-	-	-
Q9QZD9	Eukaryotic translation initiation factor 3 subunit I OS=Mus musculus OX=10090 GN=Eif3i PE=1 SV=1	Eif3i	1	Molecular Function:protein binding (GO:0005515)	translation initiation factor 3 subunit I	--	ko03013 RNA transport	WD40 repeat	R	General function prediction only ;	7	2	2	325	36.4	2.66	-	-	-	-	-	-
Q3U9A8	SH3 domain-binding glutamic acid-rich-like protein OS=Mus musculus OX=10090 GN=Sh3bgrl PE=2 SV=1	Sh3bgrl	--	--	--	--	--	--	--	--	11	1	1	114	12.7	2.65	-	-	-	-	-	-
A0A0R4J0B4	Cytidine monophospho-N-acetylneuraminic acid synthetase OS=Mus musculus OX=10090 GN=Cmas PE=1 SV=1	Cmas	--	--	--	--	ko00520 Amino sugar and nucleotide sugar metabolism ko01100 Metabolic pathways	3-deoxy-D-manno-octulosonate 8-phosphate phosphatase KdsC and related HAD superfamily phosphatases	MR	Cell wall/membrane/envelope biogenesis ; General function prediction only ;	5	2	2	432	48	2.6	-	-	-	-	-	-
O70145	Neutrophil cytosol factor 2 OS=Mus musculus OX=10090 GN=Ncf2 PE=1 SV=1	Ncf2	1	Molecular Function:protein binding (GO:0005515)	neutrophil cytosolic factor 2	--	ko04145 Phagosome ko04380 Osteoclast differentiation ko04670 Leukocyte transendothelial migration ko05140 Leishmaniasis ko05418 Fluid shear stress and atherosclerosis	Tetratricopeptide (TPR) repeat	R	General function prediction only ;	2	1	1	525	59.4	2.6	-	-	-	-	-	-
Q9DC70	NADH dehydrogenase [ubiquinone] iron-sulfur protein 7, mitochondrial OS=Mus musculus OX=10090 GN=Ndufs7 PE=1 SV=1	Ndufs7	2	Molecular Function:iron-sulfur cluster binding (GO:0051536),Biological Process:oxidation-reduction process (GO:0055114)	--	--	ko00190 Oxidative phosphorylation ko01100 Metabolic pathways ko04723 Retrograde endocannabinoid signaling ko04932 Non-alcoholic fatty liver disease (NAFLD) ko05010 Alzheimer's disease ko05012 Parkinson's disease ko05016 Huntington's disease	NADH:ubiquinone oxidoreductase 20 kD subunit (chhain B) or related Fe-S oxidoreductase	C	Energy production and conversion ;	4	1	1	224	24.7	2.6	-	-	-	-	-	-
Q8VDP3	[F-actin]-monooxygenase MICAL1 OS=Mus musculus OX=10090 GN=Mical1 PE=1 SV=1	Mical1	3	Molecular Function:protein binding (GO:0005515),Molecular Function:zinc ion binding (GO:0008270),Molecular Function:FAD binding (GO:0071949)	F-actin monooxygenase	1.14.13.225	--	--	--	--	2	2	2	1048	116.7	2.59	-	-	-	-	-	-
Q9R059	Four and a half LIM domains protein 3 OS=Mus musculus OX=10090 GN=Fhl3 PE=1 SV=2	Fhl3	1	Molecular Function:zinc ion binding (GO:0008270)	--	--	--	--	--	--	4	1	1	289	31.8	2.57	-	-	-	-	-	-
Q9JIF0	Protein arginine N-methyltransferase 1 OS=Mus musculus OX=10090 GN=Prmt1 PE=1 SV=1	Prmt1	2	Biological Process:protein methylation (GO:0006479),Molecular Function:methyltransferase activity (GO:0008168)	type I protein arginine methyltransferase	2.1.1.319	ko04068 FoxO signaling pathway ko04922 Glucagon signaling pathway	Predicted RNA methylase	R	General function prediction only ;	3	1	1	371	42.4	2.56	-	-	-	-	-	-
P62858	40S ribosomal protein S28 OS=Mus musculus OX=10090 GN=Rps28 PE=1 SV=1	Rps28	4	Molecular Function:structural constituent of ribosome (GO:0003735),Cellular Component:intracellular (GO:0005622),Cellular Component:ribosome (GO:0005840),Biological Process:translation (GO:0006412)	small subunit ribosomal protein S28e	--	ko03010 Ribosome	Ribosomal protein S28E/S33	J	Translation, ribosomal structure and biogenesis ;	17	1	1	69	7.8	2.55	-	-	-	-	-	-
O08528	Hexokinase-2 OS=Mus musculus OX=10090 GN=Hk2 PE=1 SV=1	Hk2	6	Biological Process:cellular glucose homeostasis (GO:0001678),Molecular Function:hexokinase activity (GO:0004396),Molecular Function:ATP binding (GO:0005524),Molecular Function:glucose binding (GO:0005536),Biological Process:carbohydrate metabolic process (GO:0005975),Biological Process:carbohydrate phosphorylation (GO:0046835)	hexokinase	2.7.1.1	ko00010 Glycolysis / Gluconeogenesis ko00051 Fructose and mannose metabolism ko00052 Galactose metabolism ko00500 Starch and sucrose metabolism ko00520 Amino sugar and nucleotide sugar metabolism ko00524 Neomycin, kanamycin and gentamicin biosynthesis ko01100 Metabolic pathways ko01200 Carbon metabolism ko04066 HIF-1 signaling pathway ko04910 Insulin signaling pathway ko04930 Type II diabetes mel…	Hexokinase	G	Carbohydrate transport and metabolism ;	3	2	1	917	102.5	2.53	-	-	-	-	-	-
Q8BMD8	Calcium-binding mitochondrial carrier protein SCaMC-1 OS=Mus musculus OX=10090 GN=Slc25a24 PE=1 SV=1	Slc25a24	3	Molecular Function:calcium ion binding (GO:0005509),Cellular Component:mitochondrial inner membrane (GO:0005743),Biological Process:transmembrane transport (GO:0055085)	solute carrier family 25 (mitochondrial phosphate transporter), member 23/24/25/41	--	--	Ca2+-binding protein, EF-hand superfamily	T	Signal transduction mechanisms ;	3	1	1	475	52.9	2.51	-	-	-	-	-	-
O70499	Small nuclear ribonucleoprotein-associated protein OS=Mus musculus OX=10090 GN=Snrpn PE=3 SV=1	Snrpn	--	--	small nuclear ribonucleoprotein N	--	--	--	--	--	3	1	1	240	24.6	2.45	-	-	-	-	-	-
Q8BH70	F-box/LRR-repeat protein 4 OS=Mus musculus OX=10090 GN=Fbxl4 PE=1 SV=1	Fbxl4	1	Molecular Function:protein binding (GO:0005515)	F-box and leucine-rich repeat protein 4	--	--	Leucine-rich repeat (LRR) protein	K	Transcription ;	2	1	1	621	70.2	2.45	-	-	-	-	-	-
P42208	Septin-2 OS=Mus musculus OX=10090 GN=Sept2 PE=1 SV=2		3	Molecular Function:GTP binding (GO:0005525),Biological Process:cell cycle (GO:0007049),Biological Process:cell division (GO:0051301)	septin 2	--	ko05100 Bacterial invasion of epithelial cells	--	--	--	5	1	1	361	41.5	2.44	-	-	-	-	-	-
Q8R1G6	PDZ and LIM domain protein 2 OS=Mus musculus OX=10090 GN=Pdlim2 PE=1 SV=1	Pdlim2	2	Molecular Function:protein binding (GO:0005515),Molecular Function:zinc ion binding (GO:0008270)	--	--	--	--	--	--	6	1	1	349	37.7	2.43	-	-	-	-	-	-
Q9D898	Actin-related protein 2/3 complex subunit 5-like protein OS=Mus musculus OX=10090 GN=Arpc5l PE=1 SV=1	Arpc5l	4	Cellular Component:Arp2/3 protein complex (GO:0005885),Cellular Component:actin cytoskeleton (GO:0015629),Biological Process:regulation of actin filament polymerization (GO:0030833),Biological Process:Arp2/3 complex-mediated actin nucleation (GO:0034314)	actin related protein 2/3 complex, subunit 5	--	ko04144 Endocytosis ko04666 Fc gamma R-mediated phagocytosis ko04810 Regulation of actin cytoskeleton ko05100 Bacterial invasion of epithelial cells ko05132 Salmonella infection	--	--	--	8	1	1	153	17	2.41	-	-	-	-	-	-
P56959	RNA-binding protein FUS OS=Mus musculus OX=10090 GN=Fus PE=1 SV=1	Fus	2	Molecular Function:nucleic acid binding (GO:0003676),Molecular Function:zinc ion binding (GO:0008270)	RNA-binding protein FUS	--	ko05202 Transcriptional misregulation in cancer	RNA recognition motif (RRM) domain	J	Translation, ribosomal structure and biogenesis ;	5	1	1	518	52.6	2.41	-	-	-	-	-	-
Q6P4T2	U5 small nuclear ribonucleoprotein 200 kDa helicase OS=Mus musculus OX=10090 GN=Snrnp200 PE=1 SV=1	Snrnp200	2	Molecular Function:nucleic acid binding (GO:0003676),Molecular Function:ATP binding (GO:0005524)	pre-mRNA-splicing helicase BRR2	3.6.4.13	ko03040 Spliceosome	Replicative superfamily II helicase	L	Replication, recombination and repair ;	1	1	1	2136	244.4	2.37	-	-	-	-	-	-
Q8BJS4	SUN domain-containing protein 2 OS=Mus musculus OX=10090 GN=Sun2 PE=1 SV=3	Sun2	2	Cellular Component:integral component of nuclear inner membrane (GO:0005639),Cellular Component:LINC complex (GO:0034993)	SUN domain-containing protein 1/2	--	--	--	--	--	1	1	1	731	81.6	2.36	-	-	-	-	-	-
Q9QYB1	Chloride intracellular channel protein 4 OS=Mus musculus OX=10090 GN=Clic4 PE=1 SV=3	Clic4	--	--	chloride intracellular channel protein 4	--	--	Glutathione S-transferase	O	Posttranslational modification, protein turnover, chaperones ;	5	1	1	253	28.7	2.35	-	-	-	-	-	-
Q3THB0	Uncharacterized protein OS=Mus musculus OX=10090 GN=Eif4b PE=2 SV=1	Eif4b	4	Molecular Function:nucleic acid binding (GO:0003676),Molecular Function:RNA binding (GO:0003723),Biological Process:translational initiation (GO:0006413),Biological Process:eukaryotic translation initiation factor 4F complex assembly (GO:0097010)	translation initiation factor 4B	--	ko03013 RNA transport ko04150 mTOR signaling pathway ko04151 PI3K-Akt signaling pathway ko05205 Proteoglycans in cancer	--	--	--	2	1	1	611	68.8	2.31	-	-	-	-	-	-
Q91XB0	Three-prime repair exonuclease 1 OS=Mus musculus OX=10090 GN=Trex1 PE=1 SV=2	Trex1	--	--	three prime repair exonuclease 1	3.1.11.2	ko04623 Cytosolic DNA-sensing pathway	--	--	--	3	1	1	314	33.7	2.3	-	-	-	-	-	-
A0A075B6A0	Immunoglobulin heavy constant mu (Fragment) OS=Mus musculus OX=10090 GN=Ighm PE=1 SV=2	Ighm	1	Molecular Function:protein binding (GO:0005515)	major histocompatibility complex, class II	--	ko04145 Phagosome ko04514 Cell adhesion molecules (CAMs) ko04612 Antigen processing and presentation ko04640 Hematopoietic cell lineage ko04658 Th1 and Th2 cell differentiation ko04659 Th17 cell differentiation ko04672 Intestinal immune network for IgA production ko04940 Type I diabetes mellitus ko05140 Leishmaniasis ko05145 Toxoplasmosis ko05150 Staphylococcus aureus infection ko05152 Tuberculos…	--	--	--	2	1	1	476	52.6	2.29	-	-	-	-	-	-
K7TGT6	IgA heavy chain variable region (Fragment) OS=Mus musculus OX=10090 PE=2 SV=1		1	Molecular Function:protein binding (GO:0005515)	--	--	--	--	--	--	6	1	1	109	11.7	2.29	-	-	-	-	-	-
G3UWX1	Replication factor C subunit 1 OS=Mus musculus OX=10090 GN=Rfc1 PE=1 SV=2	Rfc1	4	Molecular Function:DNA clamp loader activity (GO:0003689),Molecular Function:ATP binding (GO:0005524),Cellular Component:DNA replication factor C complex (GO:0005663),Biological Process:DNA replication (GO:0006260)	replication factor C subunit 1	--	ko03030 DNA replication ko03420 Nucleotide excision repair ko03430 Mismatch repair	DNA polymerase III, delta prime subunit	L	Replication, recombination and repair ;	1	1	1	1145	127.5	2.28	-	-	-	-	-	-
A0A0A6YVS2	Calcium load-activated calcium channel (Fragment) OS=Mus musculus OX=10090 GN=Tmco1 PE=1 SV=1	Tmco1	4	Molecular Function:calcium channel activity (GO:0005262),Cellular Component:membrane (GO:0016020),Cellular Component:integral component of endoplasmic reticulum membrane (GO:0030176),Biological Process:endoplasmic reticulum calcium ion homeostasis (GO:0032469)	calcium load-activated calcium channel	--	--	--	--	--	4	1	1	200	22.4	2.26	-	-	-	-	-	-
A0A0A6YW53	Mitogen-activated protein kinase kinase kinase kinase 4 OS=Mus musculus OX=10090 GN=Map4k4 PE=1 SV=1	Map4k4	3	Molecular Function:protein kinase activity (GO:0004672),Molecular Function:ATP binding (GO:0005524),Biological Process:protein phosphorylation (GO:0006468)	mitogen-activated protein kinase kinase kinase kinase 4	2.7.11.1	ko04010 MAPK signaling pathway	Serine/threonine protein kinase	T	Signal transduction mechanisms ;	2	2	2	1288	146.6	2.25	-	-	-	-	-	-
Q8BTI8	Serine/arginine repetitive matrix protein 2 OS=Mus musculus OX=10090 GN=Srrm2 PE=1 SV=3	Srrm2	1	Molecular Function:protein binding (GO:0005515)	serine/arginine repetitive matrix protein 2	--	--	--	--	--	0	1	1	2703	294.7	2.25	-	-	-	-	-	-
Q78DX7	Proto-oncogene tyrosine-protein kinase ROS OS=Mus musculus OX=10090 GN=Ros1 PE=1 SV=1	Ros1	5	Molecular Function:protein kinase activity (GO:0004672),Molecular Function:protein tyrosine kinase activity (GO:0004713),Molecular Function:protein binding (GO:0005515),Molecular Function:ATP binding (GO:0005524),Biological Process:protein phosphorylation (GO:0006468)	proto-oncogene tyrosine-protein kinase ROS	2.7.10.1	0	Serine/threonine protein kinase	T	Signal transduction mechanisms ;	0	1	1	2340	261.8	2.25	-	-	-	-	-	-
Q9EPL8	Importin-7 OS=Mus musculus OX=10090 GN=Ipo7 PE=1 SV=2	Ipo7	2	Biological Process:intracellular protein transport (GO:0006886),Molecular Function:Ran GTPase binding (GO:0008536)	importin-7	--	0	--	--	--	1	1	1	1038	119.4	2.24	-	-	-	-	-	-
Q9CW03	Structural maintenance of chromosomes protein 3 OS=Mus musculus OX=10090 GN=Smc3 PE=1 SV=2	Smc3	8	Molecular Function:chromatin binding (GO:0003682),Molecular Function:protein binding (GO:0005515),Molecular Function:ATP binding (GO:0005524),Cellular Component:chromosome (GO:0005694),Biological Process:DNA repair (GO:0006281),Biological Process:mitotic sister chromatid cohesion (GO:0007064),Cellular Component:cohesin complex (GO:0008278),Biological Process:chromosome organization (GO:0051276)	structural maintenance of chromosome 3 (chondroitin sulfate proteoglycan 6)	--	ko04110 Cell cycle ko04114 Oocyte meiosis	Chromosome segregation ATPase	D	Cell cycle control, cell division, chromosome partitioning ;	2	1	1	1217	141.5	2.24	-	-	-	-	-	-
Q3U417	Uncharacterized protein OS=Mus musculus OX=10090 GN=Ppfibp1 PE=2 SV=1	Ppfibp1	1	Molecular Function:protein binding (GO:0005515)	--	--	--	--	--	--	1	1	1	969	108.5	2.22	-	-	-	-	-	-
Q3TFU8	Uncharacterized protein OS=Mus musculus OX=10090 GN=Tmed9 PE=2 SV=1	Tmed9	2	Biological Process:transport (GO:0006810),Cellular Component:integral component of membrane (GO:0016021)	p24 family protein alpha	--	--	--	--	--	4	1	1	269	31.2	2.2	-	-	-	-	-	-
Q9EP69	Phosphatidylinositide phosphatase SAC1 OS=Mus musculus OX=10090 GN=Sacm1l PE=1 SV=1	Sacm1l	1	Molecular Function:phosphoric ester hydrolase activity (GO:0042578)	phosphatidylinositol 4-phosphatase	3.1.3.-	ko00562 Inositol phosphate metabolism ko01100 Metabolic pathways ko04070 Phosphatidylinositol signaling system	--	--	--	2	1	1	587	66.9	2.2	-	-	-	-	-	-
Q3UDU1	Signal transducer and activator of transcription OS=Mus musculus OX=10090 GN=Stat2 PE=1 SV=1	Stat2	4	Molecular Function:DNA binding (GO:0003677),Molecular Function:signal transducer activity (GO:0004871),Cellular Component:nucleus (GO:0005634),Biological Process:signal transduction (GO:0007165)	signal transducer and activator of transcription 2	--	ko04062 Chemokine signaling pathway ko04217 Necroptosis ko04380 Osteoclast differentiation ko04621 NOD-like receptor signaling pathway ko04630 Jak-STAT signaling pathway ko05160 Hepatitis C ko05161 Hepatitis B ko05162 Measles ko05164 Influenza A ko05165 Human papillomavirus infection ko05167 Kaposi's sarcoma-associated herpesvirus infection ko05168 Herpes simplex infection ko05200 Pathways in can…	Uncharacterized conserved protein, contains CHAT domain	S	Function unknown ;	1	1	1	931	106.3	2.17	-	-	-	-	-	-
Q8K2B3	Succinate dehydrogenase [ubiquinone] flavoprotein subunit, mitochondrial OS=Mus musculus OX=10090 GN=Sdha PE=1 SV=1	Sdha	2	Molecular Function:oxidoreductase activity (GO:0016491),Biological Process:oxidation-reduction process (GO:0055114)	succinate dehydrogenase (ubiquinone) flavoprotein subunit	1.3.5.1	ko00020 Citrate cycle (TCA cycle) ko00190 Oxidative phosphorylation ko01100 Metabolic pathways ko01200 Carbon metabolism ko04932 Non-alcoholic fatty liver disease (NAFLD) ko05010 Alzheimer's disease ko05012 Parkinson's disease ko05016 Huntington's disease	Succinate dehydrogenase/fumarate reductase, flavoprotein subunit	C	Energy production and conversion ;	2	1	1	664	72.5	2.17	-	-	-	-	-	-
E9Q166	ATPase family, AAA domain-containing 2B OS=Mus musculus OX=10090 GN=Atad2b PE=1 SV=1	Atad2b	2	Molecular Function:protein binding (GO:0005515),Molecular Function:ATP binding (GO:0005524)	0	0	0	ATP-dependent 26S proteasome regulatory subunit	O	Posttranslational modification, protein turnover, chaperones ;	1	1	1	1460	164.6	2.13	-	-	-	-	-	-
Q6PET3	Signal peptidase complex catalytic subunit SEC11 (Fragment) OS=Mus musculus OX=10090 GN=Sec11a PE=2 SV=1	Sec11a	3	Biological Process:signal peptide processing (GO:0006465),Molecular Function:peptidase activity (GO:0008233),Cellular Component:membrane (GO:0016020)	signal peptidase I	3.4.21.89	ko03060 Protein export	Signal peptidase I	U	Intracellular trafficking, secretion, and vesicular transport ;	3	1	1	275	30.7	2.08	-	-	-	-	-	-
P53026	60S ribosomal protein L10a OS=Mus musculus OX=10090 GN=Rpl10a PE=1 SV=3	Rpl10a	--	--	large subunit ribosomal protein L10Ae	--	ko03010 Ribosome	Ribosomal protein L1	J	Translation, ribosomal structure and biogenesis ;	12	2	2	217	24.9	2.06	-	-	-	-	-	-
Q8BKX1	Brain-specific angiogenesis inhibitor 1-associated protein 2 OS=Mus musculus OX=10090 GN=Baiap2 PE=1 SV=2	Baiap2	4	Molecular Function:protein binding (GO:0005515),Biological Process:plasma membrane organization (GO:0007009),Molecular Function:cytoskeletal adaptor activity (GO:0008093),Biological Process:regulation of actin cytoskeleton organization (GO:0032956)	BAI1-associated protein 2	--	ko04520 Adherens junction ko04810 Regulation of actin cytoskeleton	--	--	--	2	1	1	535	59.2	2.06	-	-	-	-	-	-
E9QM99	Dedicator of cytokinesis protein 10 OS=Mus musculus OX=10090 GN=Dock10 PE=1 SV=1	Dock10	2	Molecular Function:guanyl-nucleotide exchange factor activity (GO:0005085),Biological Process:small GTPase mediated signal transduction (GO:0007264)	dedicator of cytokinesis protein 9/10/11	--	--	--	--	--	1	1	1	2187	249.4	2.04	-	-	-	-	-	-
Q3TZP3	Uncharacterized protein OS=Mus musculus OX=10090 GN=Mta2 PE=2 SV=1	Mta2	3	Molecular Function:chromatin binding (GO:0003682),Molecular Function:zinc ion binding (GO:0008270),Molecular Function:sequence-specific DNA binding (GO:0043565)	metastasis-associated protein MTA	--	--	--	--	--	1	1	1	668	75	2.03	-	-	-	-	-	-
Q91VW3	SH3 domain-binding glutamic acid-rich-like protein 3 OS=Mus musculus OX=10090 GN=Sh3bgrl3 PE=1 SV=1	Sh3bgrl3	3	Molecular Function:electron carrier activity (GO:0009055),Molecular Function:protein disulfide oxidoreductase activity (GO:0015035),Biological Process:cell redox homeostasis (GO:0045454)	--	--	--	--	--	--	11	1	1	93	10.5	2.02	-	-	-	-	-	-
P13597	Intercellular adhesion molecule 1 OS=Mus musculus OX=10090 GN=Icam1 PE=1 SV=1	Icam1	3	Molecular Function:protein binding (GO:0005515),Cellular Component:membrane (GO:0016020),Biological Process:single organismal cell-cell adhesion (GO:0016337)	intercellular adhesion molecule 1	--	ko04064 NF-kappa B signaling pathway ko04514 Cell adhesion molecules (CAMs) ko04650 Natural killer cell mediated cytotoxicity ko04668 TNF signaling pathway ko04670 Leukocyte transendothelial migration ko04933 AGE-RAGE signaling pathway in diabetic complications ko05143 African trypanosomiasis ko05144 Malaria ko05150 Staphylococcus aureus infection ko05164 Influenza A ko05166 HTLV-I infection ko05…	--	--	--	3	2	2	537	58.8	2	-	-	-	-	-	-
B2RUJ7	Xanthine dehydrogenase OS=Mus musculus OX=10090 GN=Xdh PE=2 SV=1	Xdh	7	Molecular Function:catalytic activity (GO:0003824),Molecular Function:electron carrier activity (GO:0009055),Molecular Function:oxidoreductase activity (GO:0016491),Molecular Function:metal ion binding (GO:0046872),Molecular Function:flavin adenine dinucleotide binding (GO:0050660),Molecular Function:iron-sulfur cluster binding (GO:0051536),Biological Process:oxidation-reduction process (GO:00551…	--	--	ko00230 Purine metabolism ko00232 Caffeine metabolism ko00983 Drug metabolism - other enzymes ko01100 Metabolic pathways ko04146 Peroxisome	Xanthine dehydrogenase, molybdopterin-binding subunit B	F	Nucleotide transport and metabolism ;	1	1	1	1335	146.5	2	-	-	-	-	-	-
A0A286YDV7	Nucleolar and coiled-body phosphoprotein 1 (Fragment) OS=Mus musculus OX=10090 GN=Nolc1 PE=1 SV=1	Nolc1	1	Molecular Function:protein binding (GO:0005515)	--	--	--	--	--	--	2	1	1	702	73.6	1.99	-	-	-	-	-	-
B2RY56	RNA-binding protein 25 OS=Mus musculus OX=10090 GN=Rbm25 PE=1 SV=2	Rbm25	2	Molecular Function:nucleic acid binding (GO:0003676),Biological Process:mRNA processing (GO:0006397)	RNA-binding protein 25	--	ko03040 Spliceosome	--	--	--	2	1	1	838	99.5	1.99	-	-	-	-	-	-
A2AEW1	Transcription factor E3 OS=Mus musculus OX=10090 GN=Tfe3 PE=1 SV=1	Tfe3	3	Biological Process:humoral immune response (GO:0006959),Biological Process:regulation of osteoclast differentiation (GO:0045670),Molecular Function:protein dimerization activity (GO:0046983)	transcription factor E3	--	ko04137 Mitophagy - animal ko05202 Transcriptional misregulation in cancer ko05211 Renal cell carcinoma	--	--	--	1	1	1	572	61.4	1.98	-	-	-	-	-	-
P25976	Nucleolar transcription factor 1 OS=Mus musculus OX=10090 GN=Ubtf PE=1 SV=1	Ubtf	--	--	upstream-binding transcription factor	--	--	--	--	--	2	1	1	765	89.5	1.97	-	-	-	-	-	-
Q8BH43	Wiskott-Aldrich syndrome protein family member 2 OS=Mus musculus OX=10090 GN=Wasf2 PE=1 SV=1	Wasf2	3	Molecular Function:actin binding (GO:0003779),Cellular Component:cytoskeleton (GO:0005856),Biological Process:actin cytoskeleton organization (GO:0030036)	WAS protein family, member 2	--	ko04520 Adherens junction ko04666 Fc gamma R-mediated phagocytosis ko04810 Regulation of actin cytoskeleton ko05100 Bacterial invasion of epithelial cells ko05132 Salmonella infection ko05231 Choline metabolism in cancer	--	--	--	3	1	1	497	54	1.95	-	-	-	-	-	-
Q8BVK9	Sp110 nuclear body protein OS=Mus musculus OX=10090 GN=Sp110 PE=1 SV=1	Sp110	2	Molecular Function:DNA binding (GO:0003677),Cellular Component:nucleus (GO:0005634)	--	--	--	--	--	--	4	2	2	445	50.1	1.94	-	-	-	-	-	-
Q3TGS5	Protein-L-isoaspartate (D-aspartate) O-methyltransferase domain containing 1 OS=Mus musculus OX=10090 GN=Pcmtd1 PE=1 SV=1	Pcmtd1	2	Molecular Function:protein-L-isoaspartate (D-aspartate) O-methyltransferase activity (GO:0004719),Biological Process:cellular protein modification process (GO:0006464)	--	--	--	Protein-L-isoaspartate O-methyltransferase	O	Posttranslational modification, protein turnover, chaperones ;	2	1	1	357	40.7	1.94	-	-	-	-	-	-
Q8VCH0	3-ketoacyl-CoA thiolase B, peroxisomal OS=Mus musculus OX=10090 GN=Acaa1b PE=1 SV=1	Acaa1b	1	Biological Process:metabolic process (GO:0008152)	acetyl-CoA acyltransferase 1	2.3.1.16	ko00071 Fatty acid degradation ko00280 Valine, leucine and isoleucine degradation ko00592 alpha-Linolenic acid metabolism ko01040 Biosynthesis of unsaturated fatty acids ko01100 Metabolic pathways ko01212 Fatty acid metabolism ko03320 PPAR signaling pathway ko04146 Peroxisome	Acetyl-CoA acetyltransferase	I	Lipid transport and metabolism ;	3	1	1	424	44	1.93	-	-	-	-	-	-
Q3TCU5	Tapasin OS=Mus musculus OX=10090 GN=Tapbp PE=1 SV=1	Tapbp	3	Molecular Function:protein binding (GO:0005515),Cellular Component:membrane (GO:0016020),Biological Process:antigen processing and presentation of endogenous peptide antigen via MHC class I (GO:0019885)	TAP binding protein (tapasin)	--	ko04612 Antigen processing and presentation	--	--	--	2	1	1	466	49.8	1.93	-	-	-	-	-	-
Q3U1T3	Breast cancer metastasis-suppressor 1-like protein OS=Mus musculus OX=10090 GN=Brms1l PE=2 SV=1	Brms1l	--	--	breast cancer metastasis-suppressor 1 and related proteins	--	--	--	--	--	5	1	1	323	37.6	1.92	-	-	-	-	-	-
Q921W0	Charged multivesicular body protein 1a OS=Mus musculus OX=10090 GN=Chmp1a PE=1 SV=1	Chmp1a	5	Cellular Component:ESCRT III complex (GO:0000815),Biological Process:vacuolar transport (GO:0007034),Biological Process:mitotic chromosome condensation (GO:0007076),Biological Process:vesicle-mediated transport (GO:0016192),Cellular Component:nuclear matrix (GO:0016363)	charged multivesicular body protein 1	--	ko04144 Endocytosis ko04217 Necroptosis	--	--	--	4	1	1	196	21.6	1.91	-	-	-	-	-	-
B2RXC2	Kinase OS=Mus musculus OX=10090 GN=Itpkb PE=1 SV=1	Itpkb	1	Molecular Function:inositol-1,4,5-trisphosphate 3-kinase activity (GO:0008440)	1D-myo-inositol-triphosphate 3-kinase	2.7.1.127	ko00562 Inositol phosphate metabolism ko01100 Metabolic pathways ko04020 Calcium signaling pathway ko04070 Phosphatidylinositol signaling system	--	--	--	1	1	1	942	102.6	1.9	-	-	-	-	-	-
Q3U4P0	Uncharacterized protein OS=Mus musculus OX=10090 GN=Cybb PE=2 SV=1	Cybb	3	Cellular Component:membrane (GO:0016020),Molecular Function:oxidoreductase activity (GO:0016491),Biological Process:oxidation-reduction process (GO:0055114)	NADPH oxidase 2	1.-.-.-	ko04066 HIF-1 signaling pathway ko04145 Phagosome ko04216 Ferroptosis ko04217 Necroptosis ko04621 NOD-like receptor signaling pathway ko04670 Leukocyte transendothelial migration ko04933 AGE-RAGE signaling pathway in diabetic complications ko05140 Leishmaniasis	Ca2+-binding protein, EF-hand superfamily	T	Signal transduction mechanisms ;	3	2	2	570	65.3	1.89	-	-	-	-	-	-
Q9ES52	Phosphatidylinositol 3,4,5-trisphosphate 5-phosphatase 1 OS=Mus musculus OX=10090 GN=Inpp5d PE=1 SV=2	Inpp5d	1	Biological Process:phosphatidylinositol dephosphorylation (GO:0046856)	phosphatidylinositol-3,4,5-trisphosphate 5-phosphatase 1	3.1.3.86	ko00562 Inositol phosphate metabolism ko04070 Phosphatidylinositol signaling system ko04662 B cell receptor signaling pathway ko04664 Fc epsilon RI signaling pathway ko04666 Fc gamma R-mediated phagocytosis	--	--	--	1	1	1	1191	133.5	1.88	-	-	-	-	-	-
Q9JLI8	Squamous cell carcinoma antigen recognized by T-cells 3 OS=Mus musculus OX=10090 GN=Sart3 PE=1 SV=1	Sart3	2	Molecular Function:nucleic acid binding (GO:0003676),Biological Process:RNA processing (GO:0006396)	--	--	--	RNA recognition motif (RRM) domain	J	Translation, ribosomal structure and biogenesis ;	1	1	1	962	109.6	1.88	-	-	-	-	-	-
Q9CQ33	Leucine-zipper-like transcriptional regulator 1 OS=Mus musculus OX=10090 GN=Lztr1 PE=1 SV=2	Lztr1	1	Molecular Function:protein binding (GO:0005515)	--	--	--	N-acetylneuraminic acid mutarotase	M	Cell wall/membrane/envelope biogenesis ;	1	1	1	837	94.4	1.87	-	-	-	-	-	-
Q3UKW2	Calmodulin-1 OS=Mus musculus OX=10090 GN=Calm1 PE=1 SV=1	Calm1	1	Molecular Function:calcium ion binding (GO:0005509)	calmodulin	--	ko04014 Ras signaling pathway ko04015 Rap1 signaling pathway ko04020 Calcium signaling pathway ko04022 cGMP-PKG signaling pathway ko04024 cAMP signaling pathway ko04070 Phosphatidylinositol signaling system ko04114 Oocyte meiosis ko04218 Cellular senescence ko04261 Adrenergic signaling in cardiomyocytes ko04270 Vascular smooth muscle contraction ko04371 Apelin signaling pathway ko04713 Circadian …	Ca2+-binding protein, EF-hand superfamily	T	Signal transduction mechanisms ;	5	1	1	197	21.5	1.87	-	-	-	-	-	-
Q9CQ10	Charged multivesicular body protein 3 OS=Mus musculus OX=10090 GN=Chmp3 PE=1 SV=3	Chmp3	1	Biological Process:vacuolar transport (GO:0007034)	charged multivesicular body protein 3	--	ko04144 Endocytosis ko04217 Necroptosis	--	--	--	4	1	1	224	25.2	1.87	-	-	-	-	-	-
Q3U2Z5	Uncharacterized protein OS=Mus musculus OX=10090 GN=Eps8 PE=2 SV=1	Eps8	5	Molecular Function:actin binding (GO:0003779),Molecular Function:protein binding (GO:0005515),Molecular Function:signaling adaptor activity (GO:0035591),Biological Process:barbed-end actin filament capping (GO:0051016),Biological Process:actin filament bundle assembly (GO:0051017)	epidermal growth factor receptor kinase substrate 8	--	--	--	--	--	2	2	2	847	94.4	1.86	-	-	-	-	-	-
A0A1D5RMN0	TNFAIP3-interacting protein 3 OS=Mus musculus OX=10090 GN=Tnip3 PE=1 SV=1	Tnip3	2	Biological Process:negative regulation of I-kappaB kinase/NF-kappaB signaling (GO:0043124),Biological Process:cellular response to lipopolysaccharide (GO:0071222)	--	--	--	--	--	--	4	1	1	279	32.3	1.85	-	-	-	-	-	-
Q3UF16	Uncharacterized protein OS=Mus musculus OX=10090 GN=P4ha1 PE=2 SV=1	P4ha1	7	Molecular Function:procollagen-proline 4-dioxygenase activity (GO:0004656),Molecular Function:iron ion binding (GO:0005506),Molecular Function:protein binding (GO:0005515),Cellular Component:endoplasmic reticulum (GO:0005783),Molecular Function:oxidoreductase activity (GO:0016491),Molecular Function:L-ascorbic acid binding (GO:0031418),Biological Process:oxidation-reduction process (GO:0055114)	prolyl 4-hydroxylase	1.14.11.2	ko00330 Arginine and proline metabolism ko01100 Metabolic pathways	Proline 4-hydroxylase (includes Rps23 Pro-64 3,4-dihydroxylase Tpa1), contains SM-20 domain	JO	Translation, ribosomal structure and biogenesis ; Posttranslational modification, protein turnover, chaperones ;	2	1	1	561	63.8	1.85	-	-	-	-	-	-
Q8BL80	Rho GTPase-activating protein 22 OS=Mus musculus OX=10090 GN=Arhgap22 PE=1 SV=2	Arhgap22	1	Biological Process:signal transduction (GO:0007165)	Rho GTPase-activating protein 22/24/25	--	--	--	--	--	2	1	1	702	77.7	1.85	-	-	-	-	-	-
A2AAY5	SH3 and PX domain-containing protein 2B OS=Mus musculus OX=10090 GN=Sh3pxd2b PE=1 SV=1	Sh3pxd2b	6	Biological Process:eye development (GO:0001654),Molecular Function:protein binding (GO:0005515),Biological Process:heart development (GO:0007507),Molecular Function:phosphatidylinositol binding (GO:0035091),Biological Process:bone development (GO:0060348),Biological Process:podosome assembly (GO:0071800)	--	--	--	--	--	--	2	2	2	908	101.5	1.83	-	-	-	-	-	-
Q9D8S5	MCG7614, isoform CRA_c OS=Mus musculus OX=10090 GN=Srsf5 PE=1 SV=1	Srsf5	1	Molecular Function:nucleic acid binding (GO:0003676)	splicing factor, arginine/serine-rich 4/5/6	--	ko03040 Spliceosome ko05168 Herpes simplex infection	RNA recognition motif (RRM) domain	J	Translation, ribosomal structure and biogenesis ;	8	2	2	270	31	1.82	-	-	-	-	-	-
E9PWL0	Tripartite motif-containing 30D OS=Mus musculus OX=10090 GN=Trim30d PE=1 SV=1	Trim30d	4	Molecular Function:protein binding (GO:0005515),Cellular Component:intracellular (GO:0005622),Molecular Function:zinc ion binding (GO:0008270),Molecular Function:metal ion binding (GO:0046872)	--	--	--	--	--	--	2	1	1	497	57.5	1.82	-	-	-	-	-	-
Q3UL36	Arginine and glutamate-rich protein 1 OS=Mus musculus OX=10090 GN=Arglu1 PE=1 SV=2	Arglu1	--	--	arginine and glutamate-rich protein 1	--	--	Cell division protein DamX, binds to the septal ring, contains C-terminal SPOR domain	D	Cell cycle control, cell division, chromosome partitioning ;	3	1	1	271	32.9	1.82	-	-	-	-	-	-
Q5M9L1	60S ribosomal protein L36 OS=Mus musculus OX=10090 GN=Rpl36 PE=2 SV=1	Rpl36	4	Molecular Function:structural constituent of ribosome (GO:0003735),Cellular Component:intracellular (GO:0005622),Cellular Component:ribosome (GO:0005840),Biological Process:translation (GO:0006412)	large subunit ribosomal protein L36e	--	ko03010 Ribosome	--	--	--	19	2	2	105	12.3	1.8	-	-	-	-	-	-
P46460	Vesicle-fusing ATPase OS=Mus musculus OX=10090 GN=Nsf PE=1 SV=2	Nsf	1	Molecular Function:ATP binding (GO:0005524)	vesicle-fusing ATPase	3.6.4.6	ko04721 Synaptic vesicle cycle ko04727 GABAergic synapse ko04962 Vasopressin-regulated water reabsorption	ATP-dependent 26S proteasome regulatory subunit	O	Posttranslational modification, protein turnover, chaperones ;	3	3	3	744	82.6	1.8	-	-	-	-	-	-
A0A2I3BPS1	Glia maturation factor beta (Fragment) OS=Mus musculus OX=10090 GN=Gmfb PE=1 SV=1	Gmfb	4	Molecular Function:actin binding (GO:0003779),Cellular Component:intracellular (GO:0005622),Biological Process:negative regulation of Arp2/3 complex-mediated actin nucleation (GO:0034316),Molecular Function:Arp2/3 complex binding (GO:0071933)	--	--	--	--	--	--	6	1	1	155	18.4	1.8	-	-	-	-	-	-
Q99KA4	Igh protein OS=Mus musculus OX=10090 GN=Igh-VJ558 PE=2 SV=1	Igh-VJ558	1	Molecular Function:protein binding (GO:0005515)	--	--	--	--	--	--	3	1	1	487	52.5	1.8	-	-	-	-	-	-
P97315	Cysteine and glycine-rich protein 1 OS=Mus musculus OX=10090 GN=Csrp1 PE=1 SV=3	Csrp1	1	Molecular Function:zinc ion binding (GO:0008270)	cysteine and glycine-rich protein	--	--	--	--	--	5	1	1	193	20.6	1.8	-	-	-	-	-	-
Q99ME9	Nucleolar GTP-binding protein 1 OS=Mus musculus OX=10090 GN=Gtpbp4 PE=1 SV=3	Gtpbp4	2	Molecular Function:GTP binding (GO:0005525),Cellular Component:nucleolus (GO:0005730)	nucleolar GTP-binding protein	--	ko03008 Ribosome biogenesis in eukaryotes	GTP-binding protein, GTP1/Obg family	R	General function prediction only ;	2	1	1	634	74.1	1.78	-	-	-	-	-	-
F8WGQ9	BTB/POZ domain-containing adapter for CUL3-mediated RhoA degradation protein 3 OS=Mus musculus OX=10090 GN=Kctd10 PE=1 SV=1	Kctd10	2	Molecular Function:protein binding (GO:0005515),Biological Process:protein homooligomerization (GO:0051260)	BTB/POZ domain-containing adapter for CUL3-mediated RhoA degradation protein	--	--	--	--	--	10	3	3	316	35.8	1.77	-	-	-	-	-	-
Q80VD1	Protein FAM98B OS=Mus musculus OX=10090 GN=Fam98b PE=1 SV=1	Fam98b	--	--	protein FAM98B	--	--	--	--	--	3	1	1	429	45.3	1.77	-	-	-	-	-	-
Q3TWT5	Uncharacterized protein OS=Mus musculus OX=10090 GN=Asah1 PE=2 SV=1	Asah1	--	--	acid ceramidase	3.5.1.23	ko00600 Sphingolipid metabolism ko01100 Metabolic pathways ko04071 Sphingolipid signaling pathway ko04142 Lysosome	Predicted choloylglycine hydrolase	R	General function prediction only ;	3	1	1	394	44.6	1.76	-	-	-	-	-	-
Q8BK67	Protein RCC2 OS=Mus musculus OX=10090 GN=Rcc2 PE=1 SV=1	Rcc2	--	--	--	--	--	Alpha-tubulin suppressor and related RCC1 domain-containing proteins	DZ	Cell cycle control, cell division, chromosome partitioning ; Cytoskeleton ;	1	1	1	520	55.9	1.76	-	-	-	-	-	-
A0A0R4J1G5	Erlin-1 OS=Mus musculus OX=10090 GN=Erlin1 PE=1 SV=1	Erlin1	3	Cellular Component:endoplasmic reticulum (GO:0005783),Biological Process:ER-associated ubiquitin-dependent protein catabolic process (GO:0030433),Molecular Function:ubiquitin protein ligase binding (GO:0031625)	--	--	--	Regulator of protease activity HflC, stomatin/prohibitin superfamily	O	Posttranslational modification, protein turnover, chaperones ;	2	1	1	348	39.2	1.74	-	-	-	-	-	-
Q9D3U4	MCG53108 OS=Mus musculus OX=10090 GN=Rbm31y PE=2 SV=1	Rbm31y	1	Molecular Function:nucleic acid binding (GO:0003676)	--	--	--	RNA recognition motif (RRM) domain	J	Translation, ribosomal structure and biogenesis ;	1	1	1	565	62.5	1.73	-	-	-	-	-	-
Q5SUS9	RNA-binding protein EWS OS=Mus musculus OX=10090 GN=Ewsr1 PE=1 SV=1	Ewsr1	3	Molecular Function:nucleic acid binding (GO:0003676),Molecular Function:RNA binding (GO:0003723),Molecular Function:zinc ion binding (GO:0008270)	RNA-binding protein EWS	--	ko05202 Transcriptional misregulation in cancer	RNA recognition motif (RRM) domain	J	Translation, ribosomal structure and biogenesis ;	2	1	1	661	69	1.7	-	-	-	-	-	-
Q3UZ35	B-cell differentiation antigen CD72 OS=Mus musculus OX=10090 GN=Cd72 PE=1 SV=1	Cd72	--	--	CD72 antigen	--	ko04662 B cell receptor signaling pathway	--	--	--	3	1	1	361	41.1	1.69	-	-	-	-	-	-
Q9D1D4	Transmembrane emp24 domain-containing protein 10 OS=Mus musculus OX=10090 GN=Tmed10 PE=1 SV=1	Tmed10	2	Biological Process:transport (GO:0006810),Cellular Component:integral component of membrane (GO:0016021)	p24 family protein delta-1	--	--	--	--	--	4	1	1	219	24.9	1.69	-	-	-	-	-	-
A6H622	GTP-binding nuclear protein Ran OS=Mus musculus OX=10090 GN=Rasl2-9 PE=2 SV=1	Rasl2-9	6	Molecular Function:GTPase activity (GO:0003924),Molecular Function:GTP binding (GO:0005525),Biological Process:intracellular protein transport (GO:0006886),Biological Process:nucleocytoplasmic transport (GO:0006913),Biological Process:signal transduction (GO:0007165),Biological Process:small GTPase mediated signal transduction (GO:0007264)	GTP-binding nuclear protein Ran	--	ko03008 Ribosome biogenesis in eukaryotes ko03013 RNA transport ko05166 HTLV-I infection ko05169 Epstein-Barr virus infection	GTPase SAR1 family domain	R	General function prediction only ;	5	1	1	216	24.4	1.68	-	-	-	-	-	-
A0A1S6GWH2	Uncharacterized protein OS=Mus musculus OX=10090 GN=Ddx39b PE=2 SV=1	Ddx39b	2	Molecular Function:nucleic acid binding (GO:0003676),Molecular Function:ATP binding (GO:0005524)	ATP-dependent RNA helicase UAP56/SUB2	3.6.4.13	ko03013 RNA transport ko03015 mRNA surveillance pathway ko03040 Spliceosome ko05164 Influenza A	Superfamily II DNA and RNA helicase	L	Replication, recombination and repair ;	4	2	2	483	54.6	1.67	-	-	-	-	-	-
Q3U1U4	Predicted gene, 49368 OS=Mus musculus OX=10090 GN=Gm49368 PE=1 SV=1	Gm49368	2	Biological Process:cell adhesion (GO:0007155),Cellular Component:integrin complex (GO:0008305)	integrin alpha M	--	ko04015 Rap1 signaling pathway ko04145 Phagosome ko04514 Cell adhesion molecules (CAMs) ko04610 Complement and coagulation cascades ko04640 Hematopoietic cell lineage ko04670 Leukocyte transendothelial migration ko04810 Regulation of actin cytoskeleton ko05133 Pertussis ko05134 Legionellosis ko05140 Leishmaniasis ko05146 Amoebiasis ko05150 Staphylococcus aureus infection ko05152 Tuberculosis ko05…	Cytolysin, a secreted calcineurin-like phosphatase	U	Intracellular trafficking, secretion, and vesicular transport ;	1	1	1	1232	135.9	1.67	-	-	-	-	-	-
A0A1S6GWJ4	DEAD (Asp-Glu-Ala-Asp) box polypeptide 41 OS=Mus musculus OX=10090 GN=Ddx41 PE=1 SV=1	Ddx41	2	Molecular Function:nucleic acid binding (GO:0003676),Molecular Function:ATP binding (GO:0005524)	ATP-dependent RNA helicase DDX41	3.6.4.13	--	Superfamily II DNA and RNA helicase	L	Replication, recombination and repair ;	2	1	1	633	71.1	1.67	-	-	-	-	-	-
Q60749	KH domain-containing, RNA-binding, signal transduction-associated protein 1 OS=Mus musculus OX=10090 GN=Khdrbs1 PE=1 SV=2	Khdrbs1	2	Molecular Function:nucleic acid binding (GO:0003676),Molecular Function:RNA binding (GO:0003723)	KH domain-containing, RNA-binding, signal transduction-associated protein 1	--	--	--	--	--	2	1	1	443	48.3	1.67	-	-	-	-	-	-
Q8BVE3	V-type proton ATPase subunit H OS=Mus musculus OX=10090 GN=Atp6v1h PE=1 SV=1	Atp6v1h	1	Biological Process:ATP hydrolysis coupled proton transport (GO:0015991)	V-type H+-transporting ATPase subunit H	--	ko00190 Oxidative phosphorylation ko01100 Metabolic pathways ko04142 Lysosome ko04145 Phagosome ko04150 mTOR signaling pathway ko04721 Synaptic vesicle cycle ko05152 Tuberculosis ko05323 Rheumatoid arthritis	--	--	--	3	1	1	483	55.8	1.66	-	-	-	-	-	-
Q99LJ0	CTTNBP2 N-terminal-like protein OS=Mus musculus OX=10090 GN=Cttnbp2nl PE=1 SV=1	Cttnbp2nl	--	--	--	--	--	--	--	--	1	1	1	638	69.8	1.66	-	-	-	-	-	-
Q9D3F6	MCG12897 OS=Mus musculus OX=10090 GN=Ms4a4c PE=2 SV=1	Ms4a4c	1	Cellular Component:integral component of membrane (GO:0016021)	membrane-spanning 4-domains subfamily A member 3/4/8/12/15/18	--	--	--	--	--	3	1	1	226	24	1.66	-	-	-	-	-	-
P62317	Small nuclear ribonucleoprotein Sm D2 OS=Mus musculus OX=10090 GN=Snrpd2 PE=1 SV=1	Snrpd2	2	Biological Process:RNA splicing (GO:0008380),Cellular Component:small nuclear ribonucleoprotein complex (GO:0030532)	small nuclear ribonucleoprotein D2	--	ko03040 Spliceosome	--	--	--	8	1	1	118	13.5	1.65	-	-	-	-	-	-
Q3T9G9	Uncharacterized protein OS=Mus musculus OX=10090 GN=Tnfaip3 PE=2 SV=1	Tnfaip3	4	Molecular Function:DNA binding (GO:0003677),Molecular Function:zinc ion binding (GO:0008270),Biological Process:protein ubiquitination (GO:0016567),Biological Process:protein deubiquitination (GO:0016579)	tumor necrosis factor, alpha-induced protein 3	3.4.19.12	ko04064 NF-kappa B signaling pathway ko04217 Necroptosis ko04621 NOD-like receptor signaling pathway ko04657 IL-17 signaling pathway ko04668 TNF signaling pathway ko05162 Measles ko05169 Epstein-Barr virus infection	--	--	--	1	1	1	775	87.5	1.64	-	-	-	-	-	-
P24270	Catalase OS=Mus musculus OX=10090 GN=Cat PE=1 SV=4	Cat	4	Molecular Function:catalase activity (GO:0004096),Biological Process:response to oxidative stress (GO:0006979),Molecular Function:heme binding (GO:0020037),Biological Process:oxidation-reduction process (GO:0055114)	catalase	1.11.1.6	ko00380 Tryptophan metabolism ko00630 Glyoxylate and dicarboxylate metabolism ko01200 Carbon metabolism ko04068 FoxO signaling pathway ko04146 Peroxisome ko04211 Longevity regulating pathway ko04213 Longevity regulating pathway - multiple species ko05014 Amyotrophic lateral sclerosis (ALS)	Catalase	P	Inorganic ion transport and metabolism ;	2	1	1	527	59.8	1.64	-	-	-	-	-	-
Q6P549	Phosphatidylinositol 3,4,5-trisphosphate 5-phosphatase 2 OS=Mus musculus OX=10090 GN=Inppl1 PE=1 SV=1	Inppl1	2	Molecular Function:protein binding (GO:0005515),Biological Process:phosphatidylinositol dephosphorylation (GO:0046856)	phosphatidylinositol-3,4,5-trisphosphate 5-phosphatase 2	3.1.3.86	ko00562 Inositol phosphate metabolism ko04070 Phosphatidylinositol signaling system ko04662 B cell receptor signaling pathway ko04666 Fc gamma R-mediated phagocytosis ko04910 Insulin signaling pathway	--	--	--	1	1	1	1257	138.9	1.63	-	-	-	-	-	-
B2RSI3	Poly [ADP-ribose] polymerase OS=Mus musculus OX=10090 GN=Parp14 PE=2 SV=1	Parp14	1	Molecular Function:NAD+ ADP-ribosyltransferase activity (GO:0003950)	poly [ADP-ribose] polymerase 10/14/15	2.4.2.30	--	O-acetyl-ADP-ribose deacetylase (regulator of RNase III), contains Macro domain	J	Translation, ribosomal structure and biogenesis ;	1	1	1	1817	203.6	1.63	-	-	-	-	-	-
Q69ZN0	MKIAA1258 protein (Fragment) OS=Mus musculus OX=10090 GN=Gda PE=2 SV=1	Gda	4	Biological Process:guanine catabolic process (GO:0006147),Molecular Function:zinc ion binding (GO:0008270),Molecular Function:guanine deaminase activity (GO:0008892),Molecular Function:hydrolase activity (GO:0016787)	guanine deaminase	3.5.4.3	ko00230 Purine metabolism ko01100 Metabolic pathways	Cytosine/adenosine deaminase or related metal-dependent hydrolase	FR	Nucleotide transport and metabolism ; General function prediction only ;	2	1	1	487	54.5	1.63	-	-	-	-	-	-
Q7TQD7	Myo1b protein OS=Mus musculus OX=10090 GN=Myo1b PE=1 SV=1	Myo1b	4	Molecular Function:motor activity (GO:0003774),Molecular Function:protein binding (GO:0005515),Molecular Function:ATP binding (GO:0005524),Cellular Component:myosin complex (GO:0016459)	myosin I	--	--	--	--	--	9	9	9	1136	132	21.04	1	1	1	1136	132	0
P11881	Inositol 1,4,5-trisphosphate receptor type 1 OS=Mus musculus OX=10090 GN=Itpr1 PE=1 SV=2	Itpr1	9	Molecular Function:ion channel activity (GO:0005216),Molecular Function:inositol 1,4,5-trisphosphate-sensitive calcium-release channel activity (GO:0005220),Molecular Function:calcium channel activity (GO:0005262),Cellular Component:endoplasmic reticulum (GO:0005783),Biological Process:ion transport (GO:0006811),Biological Process:calcium ion transport (GO:0006816),Cellular Component:membrane (GO…	inositol 1,4,5-triphosphate receptor type 1	--	ko04020 Calcium signaling pathway ko04022 cGMP-PKG signaling pathway ko04070 Phosphatidylinositol signaling system ko04114 Oocyte meiosis ko04140 Autophagy - animal ko04210 Apoptosis ko04218 Cellular senescence ko04270 Vascular smooth muscle contraction ko04371 Apelin signaling pathway ko04540 Gap junction ko04611 Platelet activation ko04621 NOD-like receptor signaling pathway ko04713 Circadian e…	--	--	--	4	10	3	2749	313	16.28	0	1	1	2749	313	0
Q7TMK9	Heterogeneous nuclear ribonucleoprotein Q OS=Mus musculus OX=10090 GN=Syncrip PE=1 SV=2	Syncrip	1	Molecular Function:nucleic acid binding (GO:0003676)	heterogeneous nuclear ribonucleoprotein Q	--	--	RNA recognition motif (RRM) domain	J	Translation, ribosomal structure and biogenesis ;	7	4	4	623	69.6	10.52	3	2	2	623	69.6	0
E9PUF7	Rho guanine nucleotide exchange factor 1 OS=Mus musculus OX=10090 GN=Arhgef1 PE=1 SV=1	Arhgef1	3	Molecular Function:Rho guanyl-nucleotide exchange factor activity (GO:0005089),Cellular Component:cytoplasm (GO:0005737),Biological Process:regulation of Rho protein signal transduction (GO:0035023)	Rho guanine nucleotide exchange factor 1	--	ko04270 Vascular smooth muscle contraction ko04611 Platelet activation ko04810 Regulation of actin cytoskeleton ko05200 Pathways in cancer ko05205 Proteoglycans in cancer	--	--	--	6	4	4	976	108.6	9.86	2	1	1	976	108.6	0
P14733	Lamin-B1 OS=Mus musculus OX=10090 GN=Lmnb1 PE=1 SV=3	Lmnb1	2	Molecular Function:structural molecule activity (GO:0005198),Cellular Component:intermediate filament (GO:0005882)	lamin B	--	ko04210 Apoptosis	--	--	--	6	4	2	588	66.7	8.61	2	1	1	588	66.7	0
Q60737	Casein kinase II subunit alpha OS=Mus musculus OX=10090 GN=Csnk2a1 PE=1 SV=2	Csnk2a1	3	Molecular Function:protein kinase activity (GO:0004672),Molecular Function:ATP binding (GO:0005524),Biological Process:protein phosphorylation (GO:0006468)	casein kinase II subunit alpha	2.7.11.1	ko03008 Ribosome biogenesis in eukaryotes ko04064 NF-kappa B signaling pathway ko04137 Mitophagy - animal ko04310 Wnt signaling pathway ko04520 Adherens junction ko05162 Measles ko05168 Herpes simplex infection ko05169 Epstein-Barr virus infection	PASTA domain, binds beta-lactams	M	Cell wall/membrane/envelope biogenesis ;	15	4	4	391	45.1	7.33	3	1	1	391	45.1	0
Q3TVV6	Uncharacterized protein OS=Mus musculus OX=10090 GN=Hnrnpu PE=2 SV=1	Hnrnpu	2	Molecular Function:protein binding (GO:0005515),Cellular Component:nucleus (GO:0005634)	heterogeneous nuclear ribonucleoprotein U	--	ko03040 Spliceosome	--	--	--	5	4	4	800	87.9	6.73	1	1	1	800	87.9	0
Q6P542	ATP-binding cassette sub-family F member 1 OS=Mus musculus OX=10090 GN=Abcf1 PE=1 SV=1	Abcf1	2	Molecular Function:ATP binding (GO:0005524),Molecular Function:ATPase activity (GO:0016887)	ATP-binding cassette, subfamily F, member 1	--	--	ATPase components of ABC transporters with duplicated ATPase domains	R	General function prediction only ;	3	2	2	837	94.9	5.93	1	1	1	837	94.9	0
Q6P5E4	UDP-glucose:glycoprotein glucosyltransferase 1 OS=Mus musculus OX=10090 GN=Uggt1 PE=1 SV=4	Uggt1	2	Molecular Function:UDP-glucose:glycoprotein glucosyltransferase activity (GO:0003980),Biological Process:protein glycosylation (GO:0006486)	UDP-glucose:glycoprotein glucosyltransferase	2.4.1.-	ko04141 Protein processing in endoplasmic reticulum	--	--	--	3	5	5	1551	176.3	5.58	1	1	1	1551	176.3	0
Q3UDS4	Uncharacterized protein OS=Mus musculus OX=10090 GN=Sqor PE=2 SV=1	Sqor	2	Molecular Function:oxidoreductase activity (GO:0016491),Biological Process:oxidation-reduction process (GO:0055114)	0	0	0	NADPH-dependent 2,4-dienoyl-CoA reductase, sulfur reductase, or a related oxidoreductase	I	Lipid transport and metabolism ;	4	2	2	450	50.2	4.89	2	1	1	450	50.2	0
Q9EPK2	Protein XRP2 OS=Mus musculus OX=10090 GN=Rp2 PE=1 SV=3	Rp2	--	--	protein XRP2	--	--	--	--	--	7	3	3	347	39.4	4.34	3	1	1	347	39.4	0
F7DBB3	AHNAK nucleoprotein 2 (Fragment) OS=Mus musculus OX=10090 GN=Ahnak2 PE=1 SV=1	Ahnak2	--	--	--	--	--	--	--	--	2	1	1	1576	166.4	3.61	2	1	1	1576	166.4	0
P11247	Myeloperoxidase OS=Mus musculus OX=10090 GN=Mpo PE=1 SV=2	Mpo	3	Biological Process:hypochlorous acid biosynthetic process (GO:0002149),Molecular Function:peroxidase activity (GO:0004601),Biological Process:defense response (GO:0006952)	myeloperoxidase	1.11.2.2	ko04145 Phagosome ko05202 Transcriptional misregulation in cancer ko05221 Acute myeloid leukemia	Ca2+-binding protein, RTX toxin-related	Q	Secondary metabolites biosynthesis, transport and catabolism ;	1	1	1	718	81.1	2.86	2	1	1	718	81.1	0
A0A286YDF5	Myoferlin OS=Mus musculus OX=10090 GN=Myof PE=1 SV=1	Myof	3	Molecular Function:protein binding (GO:0005515),Biological Process:myoblast fusion (GO:0007520),Cellular Component:integral component of membrane (GO:0016021)	myoferlin	--	--	--	--	--	1	2	2	2061	234.4	2.44	1	1	1	2061	234.4	0
Q62426	Cystatin-B OS=Mus musculus OX=10090 GN=Cstb PE=1 SV=1	Cstb	3	Molecular Function:endopeptidase inhibitor activity (GO:0004866),Molecular Function:cysteine-type endopeptidase inhibitor activity (GO:0004869),Cellular Component:intracellular (GO:0005622)	cystatin-A/B	--	--	--	--	--	33	2	2	98	11	2.32	21	1	1	98	11	0
Q8R4B4	Down syndrome cell adhesion molecule-like protein (Fragment) OS=Mus musculus OX=10090 GN=Dscaml1 PE=2 SV=1	Dscaml1	6	Molecular Function:nucleoside diphosphate kinase activity (GO:0004550),Molecular Function:protein binding (GO:0005515),Biological Process:nucleoside diphosphate phosphorylation (GO:0006165),Biological Process:GTP biosynthetic process (GO:0006183),Biological Process:UTP biosynthetic process (GO:0006228),Biological Process:CTP biosynthetic process (GO:0006241)	Down syndrome cell adhesion molecule-like protein 1	--	--	Nucleoside diphosphate kinase	F	Nucleotide transport and metabolism ;	3	1	1	365	40.5	2.31	3	1	1	365	40.5	0
P49813	Tropomodulin-1 OS=Mus musculus OX=10090 GN=Tmod1 PE=1 SV=2	Tmod1	3	Molecular Function:tropomyosin binding (GO:0005523),Molecular Function:actin filament binding (GO:0051015),Biological Process:pointed-end actin filament capping (GO:0051694)	tropomodulin	--	--	Leucine-rich repeat (LRR) protein	K	Transcription ;	6	2	1	359	40.4	2.19	3	1	1	359	40.4	0
P51863	V-type proton ATPase subunit d 1 OS=Mus musculus OX=10090 GN=Atp6v0d1 PE=1 SV=2	Atp6v0d1	2	Molecular Function:hydrogen ion transmembrane transporter activity (GO:0015078),Biological Process:ATP hydrolysis coupled proton transport (GO:0015991)	V-type H+-transporting ATPase subunit d	--	ko00190 Oxidative phosphorylation ko01100 Metabolic pathways ko04142 Lysosome ko04145 Phagosome ko04721 Synaptic vesicle cycle ko04966 Collecting duct acid secretion ko05152 Tuberculosis ko05203 Viral carcinogenesis ko05323 Rheumatoid arthritis	--	--	--	3	1	1	351	40.3	2.06	3	1	1	351	40.3	0
P42580	NK1 transcription factor-related protein 2 OS=Mus musculus OX=10090 GN=Nkx1-2 PE=1 SV=1	Nkx1-2	1	Molecular Function:DNA binding (GO:0003677)	homeobox protein Nkx-1	--	--	--	--	--	2	1	1	305	32	1.91	2	1	1	305	32	0
Q8BML1	[F-actin]-monooxygenase MICAL2 OS=Mus musculus OX=10090 GN=Mical2 PE=1 SV=1	Mical2	9	Molecular Function:actin binding (GO:0003779),Molecular Function:protein binding (GO:0005515),Cellular Component:nucleus (GO:0005634),Biological Process:cytoskeleton organization (GO:0007010),Molecular Function:zinc ion binding (GO:0008270),Biological Process:positive regulation of transcription via serum response element binding (GO:0010735),Biological Process:actin filament depolymerization (GO…	F-actin monooxygenase	1.14.13.225	--	--	--	--	1	1	1	960	110	1.76	1	1	1	960	110	0
Q3UEJ7	Uncharacterized protein OS=Mus musculus OX=10090 GN=Ass1 PE=2 SV=1	Ass1	3	Molecular Function:argininosuccinate synthase activity (GO:0004055),Molecular Function:ATP binding (GO:0005524),Biological Process:arginine biosynthetic process (GO:0006526)	argininosuccinate synthase	6.3.4.5	ko00220 Arginine biosynthesis ko00250 Alanine, aspartate and glutamate metabolism ko01100 Metabolic pathways ko01230 Biosynthesis of amino acids ko05418 Fluid shear stress and atherosclerosis	Argininosuccinate synthase	E	Amino acid transport and metabolism ;	4	2	2	412	46.5	1.73	2	1	1	412	46.5	0
P16045	Galectin-1 OS=Mus musculus OX=10090 GN=Lgals1 PE=1 SV=3	Lgals1	1	Molecular Function:carbohydrate binding (GO:0030246)	galectin-1	--	--	--	--	--	6	1	1	135	14.9	1.71	6	1	1	135	14.9	0

## Sheet: C+D F. novicida
											C_WT						D_Asc–/–
Accession	Description	gene	GO_NUM	GO_Description	KEGG_Description	KEGG_EC	KEGG_ko	COG_Function_Description	COG_Function_Class	COG_Class_Description	Coverage [%]	# Peptides	# Unique Peptides	# AAs	MW [kDa]	Score	Coverage [%]	# Peptides	# Unique Peptides	# AAs	MW [kDa]	Score
P68033	Actin, alpha cardiac muscle 1 OS=Mus musculus OX=10090 GN=Actc1 PE=1 SV=1	Actc1	--	--	actin, alpha cardiac muscle	--	ko04260 Cardiac muscle contraction ko04261 Adrenergic signaling in cardiomyocytes ko05410 Hypertrophic cardiomyopathy (HCM) ko05414 Dilated cardiomyopathy (DCM)	Actin-related protein	Z	Cytoskeleton ;	62	25	5	377	42	285.88	-	-	-	-	-	-
A0A0A0MQA5	Tubulin alpha chain (Fragment) OS=Mus musculus OX=10090 GN=Tuba4a PE=1 SV=1	Tuba4a	5	Molecular Function:GTPase activity (GO:0003924),Molecular Function:structural constituent of cytoskeleton (GO:0005200),Molecular Function:GTP binding (GO:0005525),Cellular Component:microtubule (GO:0005874),Biological Process:microtubule-based process (GO:0007017)	tubulin alpha	--	ko04145 Phagosome ko04210 Apoptosis ko04530 Tight junction ko04540 Gap junction	--	--	--	43	15	4	477	52.9	96.54	-	-	-	-	-	-
Q7TMM9	Tubulin beta-2A chain OS=Mus musculus OX=10090 GN=Tubb2a PE=1 SV=1	Tubb2a	5	Molecular Function:GTPase activity (GO:0003924),Molecular Function:structural constituent of cytoskeleton (GO:0005200),Molecular Function:GTP binding (GO:0005525),Cellular Component:microtubule (GO:0005874),Biological Process:microtubule-based process (GO:0007017)	tubulin beta	--	ko04145 Phagosome ko04540 Gap junction	--	--	--	43	16	2	445	49.9	67.48	-	-	-	-	-	-
Q54AA2	Apoptosis-associated speck-like protein containing CARD OS=Mus musculus OX=10090 GN=Pycard PE=1 SV=1	Pycard	1	Biological Process:regulation of apoptotic process (GO:0042981)	apoptosis-associated speck-like protein containing a CARD	--	ko04217 Necroptosis ko04621 NOD-like receptor signaling pathway ko04623 Cytosolic DNA-sensing pathway ko05132 Salmonella infection ko05133 Pertussis ko05134 Legionellosis ko05164 Influenza A	--	--	--	46	6	6	193	21.4	27.77	-	-	-	-	-	-
P19096	Fatty acid synthase OS=Mus musculus OX=10090 GN=Fasn PE=1 SV=2	Fasn	4	Biological Process:biosynthetic process (GO:0009058),Molecular Function:oxidoreductase activity (GO:0016491),Molecular Function:phosphopantetheine binding (GO:0031177),Biological Process:oxidation-reduction process (GO:0055114)	fatty acid synthase, animal type	2.3.1.85	ko00061 Fatty acid biosynthesis ko01100 Metabolic pathways ko01212 Fatty acid metabolism ko04152 AMPK signaling pathway ko04910 Insulin signaling pathway	NADP-dependent 3-hydroxy acid dehydrogenase YdfG	C	Energy production and conversion ;	6	11	11	2504	272.3	27.41	-	-	-	-	-	-
A2AN08	E3 ubiquitin-protein ligase UBR4 OS=Mus musculus OX=10090 GN=Ubr4 PE=1 SV=1	Ubr4	1	Molecular Function:zinc ion binding (GO:0008270)	E3 ubiquitin-protein ligase UBR4	2.3.2.27	ko05165 Human papillomavirus infection ko05203 Viral carcinogenesis	--	--	--	2	11	11	5180	571.9	26.72	-	-	-	-	-	-
A0A2X0SFE2	ARHGEF2 (Fragment) OS=Mus musculus OX=10090 GN=ARHGEF2 PE=4 SV=1	ARHGEF2	3	Molecular Function:Rho guanyl-nucleotide exchange factor activity (GO:0005089),Biological Process:regulation of Rho protein signal transduction (GO:0035023),Biological Process:intracellular signal transduction (GO:0035556)	Rho guanine nucleotide exchange factor 2	--	ko04530 Tight junction ko05418 Fluid shear stress and atherosclerosis	--	--	--	12	8	8	987	112.1	26.67	-	-	-	-	-	-
Q8R4B8	NACHT, LRR and PYD domains-containing protein 3 OS=Mus musculus OX=10090 GN=Nlrp3 PE=1 SV=1	Nlrp3	1	Molecular Function:protein binding (GO:0005515)	NACHT, LRR and PYD domains-containing protein 3	--	ko04217 Necroptosis ko04621 NOD-like receptor signaling pathway ko05133 Pertussis ko05164 Influenza A	Leucine-rich repeat (LRR) protein	K	Transcription ;	7	7	7	1033	118.2	18.55	-	-	-	-	-	-
Q3TN07	Vacuolar protein sorting 4b (Yeast) OS=Mus musculus OX=10090 GN=Vps4b PE=1 SV=1	Vps4b	1	Molecular Function:ATP binding (GO:0005524)	vacuolar protein-sorting-associated protein 4	--	ko04144 Endocytosis ko04217 Necroptosis	AAA+-type ATPase, SpoVK/Ycf46/Vps4 family	MDT	Cell wall/membrane/envelope biogenesis ; Cell cycle control, cell division, chromosome partitioning ; Signal transduction mechanisms ;	20	6	6	444	49.4	17.05	-	-	-	-	-	-
P16879	Tyrosine-protein kinase Fes/Fps OS=Mus musculus OX=10090 GN=Fes PE=1 SV=2	Fes	4	Molecular Function:protein kinase activity (GO:0004672),Molecular Function:protein tyrosine kinase activity (GO:0004713),Molecular Function:ATP binding (GO:0005524),Biological Process:protein phosphorylation (GO:0006468)	tyrosine-protein kinase Fes/Fps	2.7.10.2	ko04360 Axon guidance	Serine/threonine protein kinase	T	Signal transduction mechanisms ;	7	4	4	822	93.7	16.93	-	-	-	-	-	-
Q9QUJ7	Long-chain-fatty-acid--CoA ligase 4 OS=Mus musculus OX=10090 GN=Acsl4 PE=1 SV=2	Acsl4	2	Molecular Function:catalytic activity (GO:0003824),Biological Process:metabolic process (GO:0008152)	long-chain acyl-CoA synthetase	6.2.1.3	ko00061 Fatty acid biosynthesis ko00071 Fatty acid degradation ko01100 Metabolic pathways ko01212 Fatty acid metabolism ko03320 PPAR signaling pathway ko04146 Peroxisome ko04216 Ferroptosis ko04920 Adipocytokine signaling pathway	Long-chain acyl-CoA synthetase (AMP-forming)	I	Lipid transport and metabolism ;	10	5	5	711	79	16.67	-	-	-	-	-	-
P11835	Integrin beta-2 OS=Mus musculus OX=10090 GN=Itgb2 PE=1 SV=2	Itgb2	5	Molecular Function:receptor activity (GO:0004872),Biological Process:cell adhesion (GO:0007155),Biological Process:cell-matrix adhesion (GO:0007160),Biological Process:integrin-mediated signaling pathway (GO:0007229),Cellular Component:integrin complex (GO:0008305)	integrin beta 2	--	ko04015 Rap1 signaling pathway ko04145 Phagosome ko04390 Hippo signaling pathway ko04514 Cell adhesion molecules (CAMs) ko04610 Complement and coagulation cascades ko04650 Natural killer cell mediated cytotoxicity ko04670 Leukocyte transendothelial migration ko04810 Regulation of actin cytoskeleton ko05133 Pertussis ko05134 Legionellosis ko05140 Leishmaniasis ko05144 Malaria ko05146 Amoebiasis ko…	Secreted protein containing bacterial Ig-like domain and vWFA domain	R	General function prediction only ;	7	4	4	771	85	14.28	-	-	-	-	-	-
Q4LDD4	Arf-GAP with Rho-GAP domain, ANK repeat and PH domain-containing protein 1 OS=Mus musculus OX=10090 GN=Arap1 PE=1 SV=2	Arap1	3	Molecular Function:GTPase activator activity (GO:0005096),Molecular Function:protein binding (GO:0005515),Biological Process:signal transduction (GO:0007165)	Arf-GAP with Rho-GAP domain, ANK repeat and PH domain-containing protein 1	--	ko04144 Endocytosis	--	--	--	4	4	4	1452	162.2	14.28	-	-	-	-	-	-
Q9D8W5	26S proteasome non-ATPase regulatory subunit 12 OS=Mus musculus OX=10090 GN=Psmd12 PE=1 SV=4	Psmd12	1	Molecular Function:protein binding (GO:0005515)	26S proteasome regulatory subunit N5	--	ko03050 Proteasome ko05169 Epstein-Barr virus infection	--	--	--	16	6	6	456	52.9	13.58	-	-	-	-	-	-
Q9QZL0	Receptor-interacting serine/threonine-protein kinase 3 OS=Mus musculus OX=10090 GN=Ripk3 PE=1 SV=2	Ripk3	3	Molecular Function:protein kinase activity (GO:0004672),Molecular Function:ATP binding (GO:0005524),Biological Process:protein phosphorylation (GO:0006468)	receptor-interacting serine/threonine-protein kinase 3	2.7.11.1	ko04217 Necroptosis ko04621 NOD-like receptor signaling pathway ko04623 Cytosolic DNA-sensing pathway ko04668 TNF signaling pathway	PASTA domain, binds beta-lactams	M	Cell wall/membrane/envelope biogenesis ;	21	7	7	486	53.3	12.31	-	-	-	-	-	-
P62334	26S proteasome regulatory subunit 10B OS=Mus musculus OX=10090 GN=Psmc6 PE=1 SV=1	Psmc6	1	Molecular Function:ATP binding (GO:0005524)	26S proteasome regulatory subunit T4	--	ko03050 Proteasome ko05169 Epstein-Barr virus infection	ATP-dependent 26S proteasome regulatory subunit	O	Posttranslational modification, protein turnover, chaperones ;	13	4	4	389	44.1	12.26	-	-	-	-	-	-
D2CGM4	Melanoma differentiation-associated protein 5 OS=Mus musculus OX=10090 GN=Ifih1 PE=2 SV=1	Ifih1	3	Molecular Function:DNA binding (GO:0003677),Molecular Function:ATP binding (GO:0005524),Molecular Function:hydrolase activity (GO:0016787)	interferon-induced helicase C domain-containing protein 1	3.6.4.13	ko04622 RIG-I-like receptor signaling pathway ko05161 Hepatitis B ko05162 Measles ko05164 Influenza A ko05168 Herpes simplex infection	ERCC4-type nuclease	L	Replication, recombination and repair ;	7	6	6	1025	115.9	12.09	-	-	-	-	-	-
Q3UK83	Uncharacterized protein OS=Mus musculus OX=10090 GN=Hnrnpa1 PE=2 SV=1	Hnrnpa1	1	Molecular Function:nucleic acid binding (GO:0003676)	heterogeneous nuclear ribonucleoprotein A1/A3	--	ko03040 Spliceosome	RNA recognition motif (RRM) domain	J	Translation, ribosomal structure and biogenesis ;	13	4	2	373	38.8	11.76	-	-	-	-	-	-
Q3U9N8	Inosine-5'-monophosphate dehydrogenase OS=Mus musculus OX=10090 GN=Impdh2 PE=2 SV=1	Impdh2	2	Molecular Function:catalytic activity (GO:0003824),Biological Process:oxidation-reduction process (GO:0055114)	IMP dehydrogenase	1.1.1.205	ko00230 Purine metabolism ko00983 Drug metabolism - other enzymes ko01100 Metabolic pathways	CBS domain	T	Signal transduction mechanisms ;	14	4	4	514	55.7	11.13	-	-	-	-	-	-
Q6PGG2	GEM-interacting protein OS=Mus musculus OX=10090 GN=Gmip PE=1 SV=1	Gmip	2	Biological Process:signal transduction (GO:0007165),Biological Process:intracellular signal transduction (GO:0035556)	GEM interacting protein	--	--	--	--	--	7	5	5	971	107.5	10.86	-	-	-	-	-	-
P54775	26S proteasome regulatory subunit 6B OS=Mus musculus OX=10090 GN=Psmc4 PE=1 SV=2	Psmc4	1	Molecular Function:ATP binding (GO:0005524)	26S proteasome regulatory subunit T3	--	ko03050 Proteasome ko05169 Epstein-Barr virus infection	ATP-dependent 26S proteasome regulatory subunit	O	Posttranslational modification, protein turnover, chaperones ;	14	5	5	418	47.4	10.79	-	-	-	-	-	-
Q9CY58	Plasminogen activator inhibitor 1 RNA-binding protein OS=Mus musculus OX=10090 GN=Serbp1 PE=1 SV=2	Serbp1	1	Molecular Function:mRNA 3'-UTR binding (GO:0003730)	plasminogen activator inhibitor 1 RNA-binding protein	--	--	--	--	--	10	4	4	407	44.7	10.02	-	-	-	-	-	-
Q5SX50	Profilin OS=Mus musculus OX=10090 GN=Pfn1 PE=1 SV=1	Pfn1	2	Molecular Function:actin binding (GO:0003779),Biological Process:actin cytoskeleton organization (GO:0030036)	profilin	--	ko04015 Rap1 signaling pathway ko04810 Regulation of actin cytoskeleton ko05132 Salmonella infection	--	--	--	36	4	4	140	14.9	9.81	-	-	-	-	-	-
Q3U0V1	Far upstream element-binding protein 2 OS=Mus musculus OX=10090 GN=Khsrp PE=1 SV=2	Khsrp	2	Molecular Function:nucleic acid binding (GO:0003676),Molecular Function:RNA binding (GO:0003723)	far upstream element-binding protein	--	--	--	--	--	6	4	4	748	76.7	9.36	-	-	-	-	-	-
P70168	Importin subunit beta-1 OS=Mus musculus OX=10090 GN=Kpnb1 PE=1 SV=2	Kpnb1	3	Molecular Function:protein binding (GO:0005515),Biological Process:intracellular protein transport (GO:0006886),Molecular Function:Ran GTPase binding (GO:0008536)	importin subunit beta-1	--	ko03013 RNA transport	--	--	--	6	4	4	876	97.1	9.33	-	-	-	-	-	-
F2Z456	NADH-cytochrome b5 reductase OS=Mus musculus OX=10090 GN=Cyb5r3 PE=1 SV=1	Cyb5r3	2	Molecular Function:oxidoreductase activity (GO:0016491),Biological Process:oxidation-reduction process (GO:0055114)	cytochrome-b5 reductase	1.6.2.2	ko00520 Amino sugar and nucleotide sugar metabolism	Ferredoxin-NADP reductase	C	Energy production and conversion ;	15	4	4	313	34.9	9.23	-	-	-	-	-	-
Q9QVP9	Protein-tyrosine kinase 2-beta OS=Mus musculus OX=10090 GN=Ptk2b PE=1 SV=2	Ptk2b	18	Biological Process:regulation of leukocyte chemotaxis (GO:0002688),Molecular Function:protein kinase activity (GO:0004672),Molecular Function:protein tyrosine kinase activity (GO:0004713),Molecular Function:non-membrane spanning protein tyrosine kinase activity (GO:0004715),Molecular Function:signal transducer activity (GO:0004871),Molecular Function:ATP binding (GO:0005524),Cellular Component:cy…	focal adhesion kinase 2	2.7.10.2	ko04020 Calcium signaling pathway ko04062 Chemokine signaling pathway ko04072 Phospholipase D signaling pathway ko04650 Natural killer cell mediated cytotoxicity ko04670 Leukocyte transendothelial migration ko04912 GnRH signaling pathway ko05161 Hepatitis B	Nicotinamidase-related amidase	HR	Coenzyme transport and metabolism ; General function prediction only ;	6	6	6	1009	115.7	8.99	-	-	-	-	-	-
Q80TP8	MKIAA0885 protein (Fragment) OS=Mus musculus OX=10090 GN=Csde1 PE=2 SV=1	Csde1	2	Molecular Function:nucleic acid binding (GO:0003676),Molecular Function:DNA binding (GO:0003677)	--	--	--	--	--	--	5	4	4	822	92.1	8.61	-	-	-	-	-	-
B7ZP20	Ankyrin repeat and FYVE domain containing 1 OS=Mus musculus OX=10090 GN=Ankfy1 PE=2 SV=1	Ankfy1	2	Molecular Function:protein binding (GO:0005515),Molecular Function:metal ion binding (GO:0046872)	rabankyrin-5	--	--	Ankyrin repeat	T	Signal transduction mechanisms ;	3	4	4	1169	128.6	7.77	-	-	-	-	-	-
Q571J1	MFLJ00017 protein (Fragment) OS=Mus musculus OX=10090 GN=Cyth4 PE=2 SV=1	Cyth4	2	Molecular Function:ARF guanyl-nucleotide exchange factor activity (GO:0005086),Biological Process:regulation of ARF protein signal transduction (GO:0032012)	cytohesin	--	ko04072 Phospholipase D signaling pathway ko04144 Endocytosis	Guanine-nucleotide exchange factor, contains Sec7 domain	R	General function prediction only ;	7	3	2	408	46.8	7.73	-	-	-	-	-	-
Q3TJ01	tRNA-splicing ligase RtcB homolog OS=Mus musculus OX=10090 GN=Rtcb PE=2 SV=1	Rtcb	2	Biological Process:RNA processing (GO:0006396),Molecular Function:RNA ligase activity (GO:0008452)	tRNA-splicing ligase RtcB	6.5.1.3	--	RNA-splicing ligase RtcB, repairs tRNA damage	J	Translation, ribosomal structure and biogenesis ;	10	3	3	505	55.2	7.63	-	-	-	-	-	-
P29452	Caspase-1 OS=Mus musculus OX=10090 GN=Casp1 PE=1 SV=1	Casp1	4	Molecular Function:cysteine-type endopeptidase activity (GO:0004197),Biological Process:proteolysis (GO:0006508),Molecular Function:cysteine-type peptidase activity (GO:0008234),Biological Process:regulation of apoptotic process (GO:0042981)	caspase 1	3.4.22.36	ko04217 Necroptosis ko04621 NOD-like receptor signaling pathway ko04623 Cytosolic DNA-sensing pathway ko05014 Amyotrophic lateral sclerosis (ALS) ko05132 Salmonella infection ko05133 Pertussis ko05134 Legionellosis ko05164 Influenza A	Uncharacterized protein, contains caspase domain	R	General function prediction only ;	12	4	4	402	45.6	7.59	-	-	-	-	-	-
Q9CX86	Heterogeneous nuclear ribonucleoprotein A0 OS=Mus musculus OX=10090 GN=Hnrnpa0 PE=1 SV=1	Hnrnpa0	1	Molecular Function:nucleic acid binding (GO:0003676)	heterogeneous nuclear ribonucleoprotein A0	--	--	RNA recognition motif (RRM) domain	J	Translation, ribosomal structure and biogenesis ;	14	3	2	305	30.5	7.36	-	-	-	-	-	-
A0A140LJJ5	A-kinase anchor protein 13 OS=Mus musculus OX=10090 GN=Akap13 PE=1 SV=1	Akap13	4	Molecular Function:cAMP-dependent protein kinase activity (GO:0004691),Molecular Function:Rho guanyl-nucleotide exchange factor activity (GO:0005089),Biological Process:regulation of Rho protein signal transduction (GO:0035023),Biological Process:intracellular signal transduction (GO:0035556)	A-kinase anchor protein 13	--	--	Signal transducer regulating beta-lactamase production, contains metallopeptidase domain	T	Signal transduction mechanisms ;	1	3	3	2794	305.8	7.31	-	-	-	-	-	-
Q3U8X1	Eukaryotic translation initiation factor 3 subunit F OS=Mus musculus OX=10090 GN=Eif3f PE=2 SV=1	Eif3f	4	Molecular Function:translation initiation factor activity (GO:0003743),Molecular Function:protein binding (GO:0005515),Cellular Component:cytoplasm (GO:0005737),Cellular Component:eukaryotic translation initiation factor 3 complex (GO:0005852)	translation initiation factor 3 subunit F	--	ko03013 RNA transport	--	--	--	11	3	3	361	38	7.26	-	-	-	-	-	-
Q8K124	Pleckstrin homology domain-containing family O member 2 OS=Mus musculus OX=10090 GN=Plekho2 PE=1 SV=1	Plekho2	--	--	--	--	--	--	--	--	5	2	2	495	53.8	6.7	-	-	-	-	-	-
P62320	Small nuclear ribonucleoprotein Sm D3 OS=Mus musculus OX=10090 GN=Snrpd3 PE=1 SV=1	Snrpd3	1	Biological Process:RNA processing (GO:0006396)	small nuclear ribonucleoprotein D3	--	ko03040 Spliceosome ko05322 Systemic lupus erythematosus	--	--	--	15	2	2	126	13.9	6.69	-	-	-	-	-	-
P29391	Ferritin light chain 1 OS=Mus musculus OX=10090 GN=Ftl1 PE=1 SV=2	Ftl1	3	Biological Process:iron ion transport (GO:0006826),Biological Process:cellular iron ion homeostasis (GO:0006879),Molecular Function:ferric iron binding (GO:0008199)	ferritin light chain	--	ko04216 Ferroptosis ko04217 Necroptosis ko04978 Mineral absorption	Ferritin	P	Inorganic ion transport and metabolism ;	25	3	3	183	20.8	6.54	-	-	-	-	-	-
Q3TJQ7	Alpha-1,4 glucan phosphorylase OS=Mus musculus OX=10090 GN=Pygl PE=2 SV=1	Pygl	2	Biological Process:carbohydrate metabolic process (GO:0005975),Molecular Function:glycogen phosphorylase activity (GO:0008184)	glycogen phosphorylase	2.4.1.1	ko00500 Starch and sucrose metabolism ko01100 Metabolic pathways ko04217 Necroptosis ko04910 Insulin signaling pathway ko04922 Glucagon signaling pathway ko04931 Insulin resistance	Glucan phosphorylase	G	Carbohydrate transport and metabolism ;	3	3	3	850	97.4	6.28	-	-	-	-	-	-
B2RWW1	Microtubule-associated protein 1S OS=Mus musculus OX=10090 GN=Map1s PE=2 SV=1	Map1s	5	Biological Process:microtubule cytoskeleton organization (GO:0000226),Cellular Component:microtubule (GO:0005874),Biological Process:apoptotic process (GO:0006915),Molecular Function:microtubule binding (GO:0008017),Molecular Function:actin filament binding (GO:0051015)	microtubule-associated protein 1	--	--	--	--	--	3	2	2	973	103	5.58	-	-	-	-	-	-
P54823	Probable ATP-dependent RNA helicase DDX6 OS=Mus musculus OX=10090 GN=Ddx6 PE=1 SV=1	Ddx6	2	Molecular Function:nucleic acid binding (GO:0003676),Molecular Function:ATP binding (GO:0005524)	ATP-dependent RNA helicase DDX6/DHH1	3.6.4.13	ko03018 RNA degradation	Superfamily II DNA and RNA helicase	L	Replication, recombination and repair ;	6	2	2	483	54.2	5.5	-	-	-	-	-	-
Q3UND0	Src kinase-associated phosphoprotein 2 OS=Mus musculus OX=10090 GN=Skap2 PE=1 SV=2	Skap2	1	Molecular Function:protein binding (GO:0005515)	--	--	--	--	--	--	6	2	2	358	40.7	5.48	-	-	-	-	-	-
Q8VBT6	Apolipoprotein B receptor OS=Mus musculus OX=10090 GN=Apobr PE=1 SV=1	Apobr	2	Biological Process:lipid transport (GO:0006869),Molecular Function:lipoprotein particle receptor activity (GO:0030228)	--	--	--	--	--	--	2	2	2	942	102.6	5.41	-	-	-	-	-	-
Q8K297	Procollagen galactosyltransferase 1 OS=Mus musculus OX=10090 GN=Colgalt1 PE=1 SV=2	Colgalt1	--	--	collagen beta-1,O-galactosyltransferase	2.4.1.50	ko00310 Lysine degradation ko00514 Other types of O-glycan biosynthesis	Glycosyltransferase involved in LPS biosynthesis, GR25 family	M	Cell wall/membrane/envelope biogenesis ;	4	3	3	617	71	4.56	-	-	-	-	-	-
P61211	ADP-ribosylation factor-like protein 1 OS=Mus musculus OX=10090 GN=Arl1 PE=1 SV=1	Arl1	3	Molecular Function:GTP binding (GO:0005525),Cellular Component:intracellular (GO:0005622),Biological Process:small GTPase mediated signal transduction (GO:0007264)	ADP-ribosylation factor-like protein 1	--	--	GTPase SAR1 family domain	R	General function prediction only ;	11	2	2	181	20.4	4.52	-	-	-	-	-	-
A2A517	Cytohesin-1 (Fragment) OS=Mus musculus OX=10090 GN=Cyth1 PE=1 SV=1	Cyth1	2	Molecular Function:ARF guanyl-nucleotide exchange factor activity (GO:0005086),Biological Process:regulation of ARF protein signal transduction (GO:0032012)	cytohesin	--	ko04072 Phospholipase D signaling pathway ko04144 Endocytosis	Guanine-nucleotide exchange factor, contains Sec7 domain	R	General function prediction only ;	4	2	1	460	52.5	4.33	-	-	-	-	-	-
P40336	Vacuolar protein sorting-associated protein 26A OS=Mus musculus OX=10090 GN=Vps26a PE=1 SV=1	Vps26a	--	--	vacuolar protein sorting-associated protein 26	--	ko04144 Endocytosis	--	--	--	6	2	2	327	38.1	4.27	-	-	-	-	-	-
E9PYH2	Cytosolic acyl coenzyme A thioester hydrolase OS=Mus musculus OX=10090 GN=Acot7 PE=1 SV=1	Acot7	--	--	acyl-coenzyme A thioesterase 7	3.1.2.2	ko00062 Fatty acid elongation ko01040 Biosynthesis of unsaturated fatty acids	Acyl-CoA hydrolase	I	Lipid transport and metabolism ;	6	2	2	384	42.8	4.27	-	-	-	-	-	-
Q99MK8	Beta-adrenergic receptor kinase 1 OS=Mus musculus OX=10090 GN=Grk2 PE=1 SV=2	Grk2	6	Molecular Function:protein kinase activity (GO:0004672),Molecular Function:protein serine/threonine kinase activity (GO:0004674),Molecular Function:G-protein coupled receptor kinase activity (GO:0004703),Molecular Function:ATP binding (GO:0005524),Biological Process:protein phosphorylation (GO:0006468),Biological Process:signal transduction (GO:0007165)	beta-adrenergic-receptor kinase	2.7.11.15	ko04062 Chemokine signaling pathway ko04144 Endocytosis ko04340 Hedgehog signaling pathway ko04724 Glutamatergic synapse ko04740 Olfactory transduction ko05032 Morphine addiction	Serine/threonine protein kinase	T	Signal transduction mechanisms ;	3	3	3	689	79.6	4.15	-	-	-	-	-	-
Q8K1X4	Nck-associated protein 1-like OS=Mus musculus OX=10090 GN=Nckap1l PE=1 SV=1	Nckap1l	--	--	NCK-associated protein 1	--	ko04810 Regulation of actin cytoskeleton	--	--	--	2	2	2	1134	128.8	3.86	-	-	-	-	-	-
Q9DCL9	Multifunctional protein ADE2 OS=Mus musculus OX=10090 GN=Paics PE=1 SV=4	Paics	1	Biological Process:'de novo' IMP biosynthetic process (GO:0006189)	--	--	ko00230 Purine metabolism ko01100 Metabolic pathways	Phosphoribosylaminoimidazole-succinocarboxamide synthase	F	Nucleotide transport and metabolism ;	4	2	2	425	47	3.82	-	-	-	-	-	-
Q9CQ22	Ragulator complex protein LAMTOR1 OS=Mus musculus OX=10090 GN=Lamtor1 PE=1 SV=1	Lamtor1	10	Biological Process:regulation of receptor recycling (GO:0001919),Biological Process:lysosome organization (GO:0007040),Cellular Component:late endosome membrane (GO:0031902),Biological Process:positive regulation of TOR signaling (GO:0032008),Biological Process:endosome localization (GO:0032439),Biological Process:cholesterol homeostasis (GO:0042632),Biological Process:positive regulation of MAPK…	ragulator complex protein LAMTOR1	--	ko04150 mTOR signaling pathway	--	--	--	8	1	1	161	17.7	3.6	-	-	-	-	-	-
A0A0G2JGQ4	NEDD8 ultimate buster 1 OS=Mus musculus OX=10090 GN=Nub1 PE=1 SV=1	Nub1	--	--	--	--	--	--	--	--	3	1	1	638	73.1	3.54	-	-	-	-	-	-
Q6ZQ45	MKIAA0791 protein (Fragment) OS=Mus musculus OX=10090 GN=Nup155 PE=2 SV=1	Nup155	3	Cellular Component:nuclear pore (GO:0005643),Biological Process:nucleocytoplasmic transport (GO:0006913),Molecular Function:structural constituent of nuclear pore (GO:0017056)	nuclear pore complex protein Nup155	--	ko03013 RNA transport	--	--	--	1	1	1	1423	158.5	3.14	-	-	-	-	-	-
A0A1S6GWH4	Uncharacterized protein OS=Mus musculus OX=10090 GN=Nsun2 PE=2 SV=1	Nsun2	2	Molecular Function:methyltransferase activity (GO:0008168),Molecular Function:tRNA (cytosine-5-)-methyltransferase activity (GO:0016428)	tRNA (cytosine34-C5)-methyltransferase	2.1.1.203	--	16S rRNA C967 or C1407 C5-methylase, RsmB/RsmF family	J	Translation, ribosomal structure and biogenesis ;	2	1	1	782	88	3.12	-	-	-	-	-	-
G4V4Z1	Gag-pro-pol polyprotein OS=Mus musculus OX=10090 GN=gag-pro-pol PE=4 SV=1	gag-pro-pol	9	Molecular Function:nucleic acid binding (GO:0003676),Molecular Function:aspartic-type endopeptidase activity (GO:0004190),Molecular Function:RNA-DNA hybrid ribonuclease activity (GO:0004523),Molecular Function:structural molecule activity (GO:0005198),Biological Process:proteolysis (GO:0006508),Molecular Function:zinc ion binding (GO:0008270),Biological Process:DNA integration (GO:0015074),Cellul…	--	--	--	Transposase InsO and inactivated derivatives	X	Mobilome: prophages, transposons;	1	1	1	1737	194.3	3.09	-	-	-	-	-	-
Q3UK08	Uncharacterized protein OS=Mus musculus OX=10090 GN=Tsg101 PE=2 SV=1	Tsg101	2	Biological Process:cellular protein modification process (GO:0006464),Biological Process:protein transport (GO:0015031)	ESCRT-I complex subunit TSG101	--	ko04144 Endocytosis	--	--	--	3	1	1	391	44	3.08	-	-	-	-	-	-
Q8R151	NFX1-type zinc finger-containing protein 1 OS=Mus musculus OX=10090 GN=Znfx1 PE=1 SV=3	Znfx1	2	Cellular Component:nucleus (GO:0005634),Molecular Function:zinc ion binding (GO:0008270)	--	--	--	Superfamily I DNA and/or RNA helicase	L	Replication, recombination and repair ;	1	1	1	1909	218.7	3.03	-	-	-	-	-	-
Q7TNC4	Putative RNA-binding protein Luc7-like 2 OS=Mus musculus OX=10090 GN=Luc7l2 PE=1 SV=1	Luc7l2	3	Molecular Function:mRNA binding (GO:0003729),Cellular Component:U1 snRNP (GO:0005685),Biological Process:mRNA splice site selection (GO:0006376)	RNA-binding protein Luc7-like 2	--	--	Uncharacterized conserved protein YukE	S	Function unknown ;	4	1	1	392	46.6	2.97	-	-	-	-	-	-
Q9CQR6	Serine/threonine-protein phosphatase 6 catalytic subunit OS=Mus musculus OX=10090 GN=Ppp6c PE=1 SV=1	Ppp6c	1	Molecular Function:hydrolase activity (GO:0016787)	serine/threonine-protein phosphatase 6 catalytic subunit	3.1.3.16	--	Diadenosine tetraphosphatase ApaH/serine/threonine protein phosphatase, PP2A family	T	Signal transduction mechanisms ;	3	1	1	305	35.1	2.96	-	-	-	-	-	-
P09411	Phosphoglycerate kinase 1 OS=Mus musculus OX=10090 GN=Pgk1 PE=1 SV=4	Pgk1	2	Molecular Function:phosphoglycerate kinase activity (GO:0004618),Biological Process:glycolytic process (GO:0006096)	phosphoglycerate kinase	2.7.2.3	ko00010 Glycolysis / Gluconeogenesis ko01100 Metabolic pathways ko01200 Carbon metabolism ko01230 Biosynthesis of amino acids	3-phosphoglycerate kinase	G	Carbohydrate transport and metabolism ;	4	1	1	417	44.5	2.93	-	-	-	-	-	-
O08788	Dynactin subunit 1 OS=Mus musculus OX=10090 GN=Dctn1 PE=1 SV=3	Dctn1	3	Cellular Component:dynactin complex (GO:0005869),Biological Process:transport along microtubule (GO:0010970),Molecular Function:dynein binding (GO:0045502)	dynactin 1	--	ko04962 Vasopressin-regulated water reabsorption ko05016 Huntington's disease	Chromosome segregation ATPase	D	Cell cycle control, cell division, chromosome partitioning ;	2	2	2	1281	141.6	2.76	-	-	-	-	-	-
E9PXY8	Ubiquitin carboxyl-terminal hydrolase 7 OS=Mus musculus OX=10090 GN=Usp7 PE=1 SV=1	Usp7	3	Molecular Function:protein binding (GO:0005515),Biological Process:protein deubiquitination (GO:0016579),Molecular Function:thiol-dependent ubiquitinyl hydrolase activity (GO:0036459)	ubiquitin carboxyl-terminal hydrolase 7	3.4.19.12	ko04068 FoxO signaling pathway ko05168 Herpes simplex infection ko05169 Epstein-Barr virus infection ko05203 Viral carcinogenesis	Ubiquitin C-terminal hydrolase	O	Posttranslational modification, protein turnover, chaperones ;	1	1	1	1143	132.8	2.7	-	-	-	-	-	-
Q3UL32	Uncharacterized protein OS=Mus musculus OX=10090 GN=Dnajc7 PE=2 SV=1	Dnajc7	1	Molecular Function:protein binding (GO:0005515)	DnaJ homolog subfamily C member 7	--	--	Tetratricopeptide (TPR) repeat	R	General function prediction only ;	2	1	1	494	56.4	2.68	-	-	-	-	-	-
Q3TK95	Uncharacterized protein OS=Mus musculus OX=10090 GN=Eif4e PE=1 SV=1	Eif4e	4	Molecular Function:RNA binding (GO:0003723),Molecular Function:translation initiation factor activity (GO:0003743),Cellular Component:cytoplasm (GO:0005737),Biological Process:translational initiation (GO:0006413)	translation initiation factor 4E	--	ko01521 EGFR tyrosine kinase inhibitor resistance ko03013 RNA transport ko04066 HIF-1 signaling pathway ko04150 mTOR signaling pathway ko04151 PI3K-Akt signaling pathway ko04211 Longevity regulating pathway ko04910 Insulin signaling pathway	--	--	--	3	1	1	217	25	2.55	-	-	-	-	-	-
Q3TIK0	Platelet-activating factor acetylhydrolase IB subunit alpha OS=Mus musculus OX=10090 GN=Pafah1b1 PE=2 SV=1	Pafah1b1	1	Molecular Function:protein binding (GO:0005515)	platelet-activating factor acetylhydrolase IB subunit alpha	--	ko00565 Ether lipid metabolism ko01100 Metabolic pathways	WD40 repeat	R	General function prediction only ;	4	1	1	410	46.8	2.53	-	-	-	-	-	-
A2AFQ0	E3 ubiquitin-protein ligase HUWE1 OS=Mus musculus OX=10090 GN=Huwe1 PE=1 SV=1	Huwe1	1	Molecular Function:ubiquitin-protein transferase activity (GO:0004842)	E3 ubiquitin-protein ligase HUWE1	2.3.2.26	ko04120 Ubiquitin mediated proteolysis	--	--	--	0	1	1	4378	482.4	2.52	-	-	-	-	-	-
O35316	Sodium- and chloride-dependent taurine transporter OS=Mus musculus OX=10090 GN=Slc6a6 PE=1 SV=2	Slc6a6	6	Molecular Function:neurotransmitter:sodium symporter activity (GO:0005328),Molecular Function:taurine:sodium symporter activity (GO:0005369),Cellular Component:integral component of plasma membrane (GO:0005887),Biological Process:neurotransmitter transport (GO:0006836),Cellular Component:membrane (GO:0016020),Cellular Component:integral component of membrane (GO:0016021)	solute carrier family 6 (neurotransmitter transporter, GABA) member 6/8/11/12/13	--	--	Na+-dependent transporter, SNF family	R	General function prediction only ;	3	1	1	621	69.8	2.46	-	-	-	-	-	-
Q3TI98	Uncharacterized protein OS=Mus musculus OX=10090 GN=Farsb PE=2 SV=1	Farsb	5	Molecular Function:magnesium ion binding (GO:0000287),Molecular Function:RNA binding (GO:0003723),Molecular Function:phenylalanine-tRNA ligase activity (GO:0004826),Molecular Function:ATP binding (GO:0005524),Biological Process:phenylalanyl-tRNA aminoacylation (GO:0006432)	phenylalanyl-tRNA synthetase beta chain	6.1.1.20	ko00970 Aminoacyl-tRNA biosynthesis	Phenylalanyl-tRNA synthetase beta subunit	J	Translation, ribosomal structure and biogenesis ;	2	1	1	589	65.8	2.46	-	-	-	-	-	-
Q05C68	Mtch2 protein (Fragment) OS=Mus musculus OX=10090 GN=Mtch2 PE=2 SV=1	Mtch2	--	--	mitochondrial carrier	--	--	--	--	--	3	1	1	315	34.3	2.46	-	-	-	-	-	-
G3X8T2	RIKEN cDNA 5830416A07, isoform CRA_c OS=Mus musculus OX=10090 GN=Zc3h18 PE=1 SV=1	Zc3h18	--	--	nuclear protein NHN1	--	--	--	--	--	1	1	1	972	108.2	2.29	-	-	-	-	-	-
Q3UKH3	Uncharacterized protein OS=Mus musculus OX=10090 GN=Acaa2 PE=2 SV=1	Acaa2	1	Biological Process:metabolic process (GO:0008152)	acetyl-CoA acyltransferase 2	2.3.1.16	ko00062 Fatty acid elongation ko00071 Fatty acid degradation ko00280 Valine, leucine and isoleucine degradation ko01100 Metabolic pathways ko01212 Fatty acid metabolism	Acetyl-CoA acetyltransferase	I	Lipid transport and metabolism ;	3	1	1	397	41.8	2.21	-	-	-	-	-	-
Q8BJL1	F-box only protein 30 OS=Mus musculus OX=10090 GN=Fbxo30 PE=1 SV=2	Fbxo30	3	Molecular Function:protein binding (GO:0005515),Molecular Function:zinc ion binding (GO:0008270),Molecular Function:ubiquitin protein ligase activity (GO:0061630)	F-box protein 30	--	--	--	--	--	2	1	1	746	82.6	2.14	-	-	-	-	-	-
B1AWT3	Ras-related GTP-binding protein D OS=Mus musculus OX=10090 GN=Rragd PE=1 SV=1	Rragd	1	Molecular Function:GTP binding (GO:0005525)	Ras-related GTP-binding protein C/D	--	ko04140 Autophagy - animal ko04150 mTOR signaling pathway	--	--	--	2	1	1	454	51.8	1.93	-	-	-	-	-	-
O70492	Sorting nexin-3 OS=Mus musculus OX=10090 GN=Snx3 PE=1 SV=3	Snx3	1	Molecular Function:phosphatidylinositol binding (GO:0035091)	sorting nexin-3/12	--	ko04144 Endocytosis	--	--	--	6	1	1	162	18.7	1.93	-	-	-	-	-	-
E9QNN1	ATP-dependent RNA helicase A OS=Mus musculus OX=10090 GN=Dhx9 PE=1 SV=1	Dhx9	3	Molecular Function:nucleic acid binding (GO:0003676),Molecular Function:helicase activity (GO:0004386),Molecular Function:ATP binding (GO:0005524)	ATP-dependent RNA helicase A	3.6.4.13	--	HrpA-like RNA helicase	J	Translation, ribosomal structure and biogenesis ;	1	1	1	1384	149.6	1.91	-	-	-	-	-	-
Q3U1Q4	Uncharacterized protein OS=Mus musculus OX=10090 GN=Grb2 PE=2 SV=1	Grb2	1	Molecular Function:protein binding (GO:0005515)	growth factor receptor-binding protein 2	--	ko01521 EGFR tyrosine kinase inhibitor resistance ko01522 Endocrine resistance ko04010 MAPK signaling pathway ko04012 ErbB signaling pathway ko04014 Ras signaling pathway ko04062 Chemokine signaling pathway ko04068 FoxO signaling pathway ko04072 Phospholipase D signaling pathway ko04150 mTOR signaling pathway ko04151 PI3K-Akt signaling pathway ko04380 Osteoclast differentiation ko04510 Focal adhe…	--	--	--	3	1	1	217	25.2	1.85	-	-	-	-	-	-
Q6P9Q6	FK506-binding protein 15 OS=Mus musculus OX=10090 GN=Fkbp15 PE=1 SV=2	Fkbp15	--	--	FK506-binding protein 15	--	--	FKBP-type peptidyl-prolyl cis-trans isomerase	O	Posttranslational modification, protein turnover, chaperones ;	1	1	1	1216	132.9	1.83	-	-	-	-	-	-
Q9CX56	26S proteasome non-ATPase regulatory subunit 8 OS=Mus musculus OX=10090 GN=Psmd8 PE=1 SV=2	Psmd8	2	Cellular Component:proteasome regulatory particle (GO:0005838),Biological Process:proteolysis (GO:0006508)	26S proteasome regulatory subunit N12	--	ko03050 Proteasome ko05169 Epstein-Barr virus infection	--	--	--	2	1	1	353	39.9	1.83	-	-	-	-	-	-
E9PW43	Protein transport protein Sec61 subunit beta OS=Mus musculus OX=10090 GN=Gm10320 PE=3 SV=1	Gm10320	2	Cellular Component:Sec61 translocon complex (GO:0005784),Biological Process:intracellular protein transport (GO:0006886)	protein transport protein SEC61 subunit beta	--	ko03060 Protein export ko04141 Protein processing in endoplasmic reticulum ko04145 Phagosome	--	--	--	9	1	1	113	11.8	1.78	-	-	-	-	-	-
Q04750	DNA topoisomerase 1 OS=Mus musculus OX=10090 GN=Top1 PE=1 SV=2	Top1	4	Molecular Function:DNA binding (GO:0003677),Molecular Function:DNA topoisomerase type I activity (GO:0003917),Cellular Component:chromosome (GO:0005694),Biological Process:DNA topological change (GO:0006265)	DNA topoisomerase I	5.99.1.2	--	DNA topoisomerase IB	L	Replication, recombination and repair ;	1	1	1	767	90.8	1.74	-	-	-	-	-	-
A1L3C2	Polr1c protein OS=Mus musculus OX=10090 GN=Polr1c PE=2 SV=1	Polr1c	2	Molecular Function:DNA-directed 5'-3' RNA polymerase activity (GO:0003899),Molecular Function:protein dimerization activity (GO:0046983)	DNA-directed RNA polymerases I and III subunit RPAC1	--	ko00230 Purine metabolism ko00240 Pyrimidine metabolism ko01100 Metabolic pathways ko03020 RNA polymerase ko04623 Cytosolic DNA-sensing pathway ko05169 Epstein-Barr virus infection	DNA-directed RNA polymerase, alpha subunit/40 kD subunit	K	Transcription ;	3	1	1	347	39.2	1.72	-	-	-	-	-	-
Q6ZPT2	MKIAA1352 protein (Fragment) OS=Mus musculus OX=10090 GN=Lars PE=2 SV=1	Lars	7	Molecular Function:nucleotide binding (GO:0000166),Molecular Function:aminoacyl-tRNA ligase activity (GO:0004812),Molecular Function:leucine-tRNA ligase activity (GO:0004823),Molecular Function:ATP binding (GO:0005524),Cellular Component:cytoplasm (GO:0005737),Biological Process:tRNA aminoacylation for protein translation (GO:0006418),Biological Process:leucyl-tRNA aminoacylation (GO:0006429)	leucyl-tRNA synthetase	6.1.1.4	ko00970 Aminoacyl-tRNA biosynthesis	Leucyl-tRNA synthetase	J	Translation, ribosomal structure and biogenesis ;	2	1	1	1210	137.7	1.7	-	-	-	-	-	-
Q9CQW2	ADP-ribosylation factor-like protein 8B OS=Mus musculus OX=10090 GN=Arl8b PE=1 SV=1	Arl8b	3	Molecular Function:GTP binding (GO:0005525),Cellular Component:intracellular (GO:0005622),Biological Process:small GTPase mediated signal transduction (GO:0007264)	ADP-ribosylation factor-like protein 8	--	--	GTPase SAR1 family domain	R	General function prediction only ;	34	5	1	186	21.5	17.72	3	1	1	186	21.5	0
Q3TW01	Uncharacterized protein OS=Mus musculus OX=10090 GN=Rab32 PE=2 SV=1	Rab32	2	Molecular Function:GTP binding (GO:0005525),Biological Process:small GTPase mediated signal transduction (GO:0007264)	Ras-related protein Rab-32	--	--	GTPase SAR1 family domain	R	General function prediction only ;	18	4	3	223	25	8.28	5	1	1	223	25	0
Q3UMT1	Protein phosphatase 1 regulatory subunit 12C OS=Mus musculus OX=10090 GN=Ppp1r12c PE=1 SV=1	Ppp1r12c	2	Molecular Function:protein binding (GO:0005515),Molecular Function:protein kinase binding (GO:0019901)	protein phosphatase 1 regulatory subunit 12C	--	ko04270 Vascular smooth muscle contraction ko04510 Focal adhesion ko04810 Regulation of actin cytoskeleton ko04921 Oxytocin signaling pathway ko05205 Proteoglycans in cancer	Chromosome segregation ATPase	D	Cell cycle control, cell division, chromosome partitioning ;	5	2	2	782	84.6	5.03	2	1	1	782	84.6	0
Q6A0C9	MKIAA0109 protein (Fragment) OS=Mus musculus OX=10090 GN=Ap2m1 PE=2 SV=1	Ap2m1	3	Biological Process:intracellular protein transport (GO:0006886),Biological Process:vesicle-mediated transport (GO:0016192),Cellular Component:clathrin adaptor complex (GO:0030131)	AP-2 complex subunit mu-1	--	ko04144 Endocytosis ko04721 Synaptic vesicle cycle ko04961 Endocrine and other factor-regulated calcium reabsorption ko05016 Huntington's disease	--	--	--	7	3	3	436	49.6	2.77	2	1	1	436	49.6	0
Q9Z1R9	MCG124046 OS=Mus musculus OX=10090 GN=Prss1 PE=1 SV=1	Prss1	2	Molecular Function:serine-type endopeptidase activity (GO:0004252),Biological Process:proteolysis (GO:0006508)	--	--	--	Secreted trypsin-like serine protease	O	Posttranslational modification, protein turnover, chaperones ;	8	1	1	246	26.1	2.27	8	1	1	246	26.1	0
Q8R1F1	Niban-like protein 1 OS=Mus musculus OX=10090 GN=Fam129b PE=1 SV=2	Fam129b	--	--	--	--	--	--	--	--	2	1	1	749	84.8	2.09	1	1	1	749	84.8	0
P63260	Actin, cytoplasmic 2 OS=Mus musculus OX=10090 GN=Actg1 PE=1 SV=1	Actg1	--	--	actin beta/gamma 1	--	ko04015 Rap1 signaling pathway ko04145 Phagosome ko04210 Apoptosis ko04390 Hippo signaling pathway ko04510 Focal adhesion ko04520 Adherens junction ko04530 Tight junction ko04611 Platelet activation ko04670 Leukocyte transendothelial migration ko04810 Regulation of actin cytoskeleton ko04919 Thyroid hormone signaling pathway ko04921 Oxytocin signaling pathway ko05100 Bacterial invasion of epithel…	Actin-related protein	Z	Cytoskeleton ;	90	34	1	375	41.8	684.36	-	-	-	-	-	-
Q3UGS0	Uncharacterized protein OS=Mus musculus OX=10090 GN=Actb PE=2 SV=1	Actb	--	--	actin beta/gamma 1	--	ko04015 Rap1 signaling pathway ko04145 Phagosome ko04210 Apoptosis ko04390 Hippo signaling pathway ko04510 Focal adhesion ko04520 Adherens junction ko04530 Tight junction ko04611 Platelet activation ko04670 Leukocyte transendothelial migration ko04810 Regulation of actin cytoskeleton ko04919 Thyroid hormone signaling pathway ko04921 Oxytocin signaling pathway ko05100 Bacterial invasion of epithel…	Actin-related protein	Z	Cytoskeleton ;	85	32	1	375	41.7	666.9	-	-	-	-	-	-
Q3TIJ9	Uncharacterized protein OS=Mus musculus OX=10090 GN=Actb PE=2 SV=1	Actb	--	--	actin beta/gamma 1	--	ko04015 Rap1 signaling pathway ko04145 Phagosome ko04210 Apoptosis ko04390 Hippo signaling pathway ko04510 Focal adhesion ko04520 Adherens junction ko04530 Tight junction ko04611 Platelet activation ko04670 Leukocyte transendothelial migration ko04810 Regulation of actin cytoskeleton ko04919 Thyroid hormone signaling pathway ko04921 Oxytocin signaling pathway ko05100 Bacterial invasion of epithel…	Actin-related protein	Z	Cytoskeleton ;	75	29	1	375	41.6	430.66	-	-	-	-	-	-
Q6PAC1	Gelsolin, isoform CRA_c OS=Mus musculus OX=10090 GN=Gsn PE=2 SV=1	Gsn	5	Molecular Function:actin binding (GO:0003779),Molecular Function:calcium ion binding (GO:0005509),Biological Process:actin nucleation (GO:0045010),Biological Process:actin filament severing (GO:0051014),Biological Process:barbed-end actin filament capping (GO:0051016)	gelsolin	--	ko04666 Fc gamma R-mediated phagocytosis ko04810 Regulation of actin cytoskeleton ko05203 Viral carcinogenesis	--	--	--	54	25	2	731	80.7	148.91	-	-	-	-	-	-
Q3U6S1	Uncharacterized protein OS=Mus musculus OX=10090 GN=Vim PE=2 SV=1	Vim	2	Molecular Function:structural molecule activity (GO:0005198),Cellular Component:intermediate filament (GO:0005882)	vimentin	--	ko05169 Epstein-Barr virus infection ko05206 MicroRNAs in cancer	--	--	--	66	31	31	466	53.6	124.75	-	-	-	-	-	-
P68369	Tubulin alpha-1A chain OS=Mus musculus OX=10090 GN=Tuba1a PE=1 SV=1	Tuba1a	5	Molecular Function:GTPase activity (GO:0003924),Molecular Function:structural constituent of cytoskeleton (GO:0005200),Molecular Function:GTP binding (GO:0005525),Cellular Component:microtubule (GO:0005874),Biological Process:microtubule-based process (GO:0007017)	tubulin alpha	--	ko04145 Phagosome ko04210 Apoptosis ko04530 Tight junction ko04540 Gap junction	--	--	--	49	16	5	451	50.1	97.29	-	-	-	-	-	-
E9PZW8	Unconventional myosin-IXb OS=Mus musculus OX=10090 GN=Myo9b PE=1 SV=1	Myo9b	8	Molecular Function:motor activity (GO:0003774),Molecular Function:GTPase activator activity (GO:0005096),Molecular Function:protein binding (GO:0005515),Molecular Function:ATP binding (GO:0005524),Biological Process:signal transduction (GO:0007165),Cellular Component:myosin complex (GO:0016459),Biological Process:intracellular signal transduction (GO:0035556),Biological Process:positive regulatio…	myosin IX	--	--	--	--	--	16	23	23	2128	240.2	78.35	-	-	-	-	-	-
Q642K0	MCG140959, isoform CRA_a OS=Mus musculus OX=10090 GN=Myl6 PE=2 SV=1	Myl6	1	Molecular Function:calcium ion binding (GO:0005509)	myosin light chain 6	--	ko04270 Vascular smooth muscle contraction ko04530 Tight junction ko04921 Oxytocin signaling pathway	Ca2+-binding protein, EF-hand superfamily	T	Signal transduction mechanisms ;	60	8	7	151	17	74.55	-	-	-	-	-	-
P68372	Tubulin beta-4B chain OS=Mus musculus OX=10090 GN=Tubb4b PE=1 SV=1	Tubb4b	5	Molecular Function:GTPase activity (GO:0003924),Molecular Function:structural constituent of cytoskeleton (GO:0005200),Molecular Function:GTP binding (GO:0005525),Cellular Component:microtubule (GO:0005874),Biological Process:microtubule-based process (GO:0007017)	tubulin beta	--	ko04145 Phagosome ko04540 Gap junction	--	--	--	52	18	2	445	49.8	74.06	-	-	-	-	-	-
O89055	Nonmuscle myosin heavy chain-A (Fragment) OS=Mus musculus OX=10090 GN=Myh9 PE=2 SV=1	Myh9	2	Molecular Function:motor activity (GO:0003774),Cellular Component:myosin complex (GO:0016459)	myosin heavy chain	--	ko04530 Tight junction	--	--	--	48	9	1	157	18.2	67.39	-	-	-	-	-	-
P12382	ATP-dependent 6-phosphofructokinase, liver type OS=Mus musculus OX=10090 GN=Pfkl PE=1 SV=4	Pfkl	3	Molecular Function:6-phosphofructokinase activity (GO:0003872),Biological Process:fructose 6-phosphate metabolic process (GO:0006002),Biological Process:glycolytic process (GO:0006096)	6-phosphofructokinase 1	2.7.1.11	ko00010 Glycolysis / Gluconeogenesis ko00030 Pentose phosphate pathway ko00051 Fructose and mannose metabolism ko00052 Galactose metabolism ko01100 Metabolic pathways ko01200 Carbon metabolism ko01230 Biosynthesis of amino acids ko03018 RNA degradation ko04152 AMPK signaling pathway ko05230 Central carbon metabolism in cancer	6-phosphofructokinase	G	Carbohydrate transport and metabolism ;	27	15	13	780	85.3	58.28	-	-	-	-	-	-
B7STB7	Annexin OS=Mus musculus OX=10090 GN=Anxa1 PE=2 SV=1	Anxa1	3	Molecular Function:phospholipase inhibitor activity (GO:0004859),Molecular Function:calcium ion binding (GO:0005509),Molecular Function:calcium-dependent phospholipid binding (GO:0005544)	annexin A1	--	--	--	--	--	47	12	12	346	38.7	56.85	-	-	-	-	-	-
P47753	F-actin-capping protein subunit alpha-1 OS=Mus musculus OX=10090 GN=Capza1 PE=1 SV=4	Capza1	2	Cellular Component:F-actin capping protein complex (GO:0008290),Biological Process:barbed-end actin filament capping (GO:0051016)	capping protein (actin filament) muscle Z-line, alpha	--	ko04144 Endocytosis	--	--	--	56	9	7	286	32.9	48.03	-	-	-	-	-	-
Q5YLW3	Ribosomal protein S3 OS=Mus musculus OX=10090 GN=Rps3 PE=1 SV=1	Rps3	1	Molecular Function:RNA binding (GO:0003723)	small subunit ribosomal protein S3e	--	ko03010 Ribosome	Ribosomal protein S3	J	Translation, ribosomal structure and biogenesis ;	59	15	15	243	26.7	46.09	-	-	-	-	-	-
Q3U484	Uncharacterized protein OS=Mus musculus OX=10090 GN=Ddx3y PE=2 SV=1	Ddx3y	2	Molecular Function:nucleic acid binding (GO:0003676),Molecular Function:ATP binding (GO:0005524)	ATP-dependent RNA helicase DDX3Y	3.6.4.13	--	Superfamily II DNA and RNA helicase	L	Replication, recombination and repair ;	22	13	1	658	73.3	43.86	-	-	-	-	-	-
D3Z041	Long-chain-fatty-acid--CoA ligase 1 OS=Mus musculus OX=10090 GN=Acsl1 PE=1 SV=1	Acsl1	2	Molecular Function:catalytic activity (GO:0003824),Biological Process:metabolic process (GO:0008152)	long-chain acyl-CoA synthetase	6.2.1.3	ko00061 Fatty acid biosynthesis ko00071 Fatty acid degradation ko01100 Metabolic pathways ko01212 Fatty acid metabolism ko03320 PPAR signaling pathway ko04146 Peroxisome ko04216 Ferroptosis ko04920 Adipocytokine signaling pathway	Long-chain acyl-CoA synthetase (AMP-forming)	I	Lipid transport and metabolism ;	19	12	11	699	78	35.07	-	-	-	-	-	-
Q3U5K8	Uncharacterized protein OS=Mus musculus OX=10090 GN=Ifit1 PE=2 SV=1	Ifit1	1	Molecular Function:protein binding (GO:0005515)	interferon-induced protein with tetratricopeptide repeats 1	--	ko05160 Hepatitis C ko05168 Herpes simplex infection	Tetratricopeptide (TPR) repeat	R	General function prediction only ;	23	10	9	463	53.7	31.66	-	-	-	-	-	-
O55029	Coatomer subunit beta' OS=Mus musculus OX=10090 GN=Copb2 PE=1 SV=2	Copb2	5	Molecular Function:structural molecule activity (GO:0005198),Molecular Function:protein binding (GO:0005515),Biological Process:intracellular protein transport (GO:0006886),Biological Process:vesicle-mediated transport (GO:0016192),Cellular Component:membrane coat (GO:0030117)	coatomer subunit beta'	--	--	WD40 repeat	R	General function prediction only ;	14	10	10	905	102.4	30.43	-	-	-	-	-	-
Q80Y09	Pdcd6ip protein OS=Mus musculus OX=10090 GN=Pdcd6ip PE=2 SV=1	Pdcd6ip	1	Molecular Function:protein binding (GO:0005515)	programmed cell death 6-interacting protein	--	ko04144 Endocytosis	--	--	--	16	12	12	872	96.3	30.11	-	-	-	-	-	-
A0A1S6GWH5	Uncharacterized protein OS=Mus musculus OX=10090 GN=Uba1 PE=2 SV=1	Uba1	2	Biological Process:cellular protein modification process (GO:0006464),Molecular Function:small protein activating enzyme activity (GO:0008641)	ubiquitin-activating enzyme E1	6.2.1.45	ko04120 Ubiquitin mediated proteolysis ko05012 Parkinson's disease	Ubiquitin	O	Posttranslational modification, protein turnover, chaperones ;	14	11	11	1118	124.2	30.06	-	-	-	-	-	-
A0A1Y7VJA2	Ena/VASP-like protein (Fragment) OS=Mus musculus OX=10090 GN=Evl PE=1 SV=1	Evl	2	Biological Process:actin polymerization or depolymerization (GO:0008154),Biological Process:actin nucleation (GO:0045010)	--	--	--	--	--	--	18	5	5	426	46	29.71	-	-	-	-	-	-
P39054	Dynamin-2 OS=Mus musculus OX=10090 GN=Dnm2 PE=1 SV=2	Dnm2	4	Molecular Function:GTPase activity (GO:0003924),Molecular Function:GTP binding (GO:0005525),Cellular Component:microtubule (GO:0005874),Biological Process:endocytosis (GO:0006897)	dynamin GTPase	3.6.5.5	ko04072 Phospholipase D signaling pathway ko04144 Endocytosis ko04721 Synaptic vesicle cycle ko04961 Endocrine and other factor-regulated calcium reabsorption ko05100 Bacterial invasion of epithelial cells	Cell division protein DamX, binds to the septal ring, contains C-terminal SPOR domain	D	Cell cycle control, cell division, chromosome partitioning ;	15	12	12	870	98.1	29.56	-	-	-	-	-	-
Q61768	Kinesin-1 heavy chain OS=Mus musculus OX=10090 GN=Kif5b PE=1 SV=3	Kif5b	4	Molecular Function:microtubule motor activity (GO:0003777),Molecular Function:ATP binding (GO:0005524),Biological Process:microtubule-based movement (GO:0007018),Molecular Function:microtubule binding (GO:0008017)	kinesin family member 5	--	ko04144 Endocytosis ko04728 Dopaminergic synapse	--	--	--	17	13	13	963	109.5	27.89	-	-	-	-	-	-
O08553	Dihydropyrimidinase-related protein 2 OS=Mus musculus OX=10090 GN=Dpysl2 PE=1 SV=2	Dpysl2	7	Biological Process:cytoskeleton organization (GO:0007010),Biological Process:axon guidance (GO:0007411),Biological Process:brain development (GO:0007420),Molecular Function:microtubule binding (GO:0008017),Molecular Function:hydrolase activity (GO:0016787),Biological Process:regulation of axon extension (GO:0030516),Biological Process:regulation of neuron differentiation (GO:0045664)	dihydropyrimidinase-like 2	--	ko04360 Axon guidance	Dihydroorotase or related cyclic amidohydrolase	F	Nucleotide transport and metabolism ;	28	10	10	572	62.2	27.34	-	-	-	-	-	-
Q3UV15	Uncharacterized protein OS=Mus musculus OX=10090 GN=Nfkb2 PE=2 SV=1	Nfkb2	5	Molecular Function:DNA binding (GO:0003677),Molecular Function:protein binding (GO:0005515),Cellular Component:nucleus (GO:0005634),Cellular Component:cytoplasm (GO:0005737),Biological Process:signal transduction (GO:0007165)	nuclear factor of kappa light polypeptide gene enhancer in B-cells 2	--	ko04010 MAPK signaling pathway ko04064 NF-kappa B signaling pathway ko04380 Osteoclast differentiation ko05134 Legionellosis ko05166 HTLV-I infection ko05169 Epstein-Barr virus infection ko05200 Pathways in cancer ko05203 Viral carcinogenesis ko05224 Breast cancer	Ankyrin repeat	T	Signal transduction mechanisms ;	16	9	9	899	96.8	27.29	-	-	-	-	-	-
Q9JIF7	Coatomer subunit beta OS=Mus musculus OX=10090 GN=Copb1 PE=1 SV=1	Copb1	6	Molecular Function:structural molecule activity (GO:0005198),Cellular Component:cytoplasm (GO:0005737),Biological Process:intracellular protein transport (GO:0006886),Biological Process:vesicle-mediated transport (GO:0016192),Cellular Component:membrane coat (GO:0030117),Cellular Component:COPI vesicle coat (GO:0030126)	coatomer subunit beta	--	--	--	--	--	16	11	11	953	107	27.03	-	-	-	-	-	-
Q3UMM1	Tubulin beta chain OS=Mus musculus OX=10090 GN=Tubb6 PE=1 SV=1	Tubb6	5	Molecular Function:GTPase activity (GO:0003924),Molecular Function:structural constituent of cytoskeleton (GO:0005200),Molecular Function:GTP binding (GO:0005525),Cellular Component:microtubule (GO:0005874),Biological Process:microtubule-based process (GO:0007017)	tubulin beta	--	ko04145 Phagosome ko04540 Gap junction	--	--	--	17	8	2	447	50.1	26.19	-	-	-	-	-	-
E9Q3X0	Major vault protein OS=Mus musculus OX=10090 GN=Mvp PE=1 SV=1	Mvp	--	--	major vault protein	--	--	Uncharacterized membrane protein YqiK, contains Band7/PHB/SPFH domain	S	Function unknown ;	15	8	8	870	96.8	25.29	-	-	-	-	-	-
A7E215	Rps6ka3 protein (Fragment) OS=Mus musculus OX=10090 GN=Rps6ka3 PE=2 SV=1	Rps6ka3	4	Molecular Function:protein kinase activity (GO:0004672),Molecular Function:protein serine/threonine kinase activity (GO:0004674),Molecular Function:ATP binding (GO:0005524),Biological Process:protein phosphorylation (GO:0006468)	ribosomal protein S6 kinase alpha-1/2/3/6	2.7.11.1	ko04010 MAPK signaling pathway ko04114 Oocyte meiosis ko04150 mTOR signaling pathway ko04720 Long-term potentiation ko04722 Neurotrophin signaling pathway ko04914 Progesterone-mediated oocyte maturation ko04931 Insulin resistance	Cell division protein FtsN	D	Cell cycle control, cell division, chromosome partitioning ;	16	9	6	741	83.6	24.08	-	-	-	-	-	-
P62192	26S proteasome regulatory subunit 4 OS=Mus musculus OX=10090 GN=Psmc1 PE=1 SV=1	Psmc1	1	Molecular Function:ATP binding (GO:0005524)	26S proteasome regulatory subunit T2	--	ko03050 Proteasome ko05165 Human papillomavirus infection ko05169 Epstein-Barr virus infection ko05203 Viral carcinogenesis	ATP-dependent 26S proteasome regulatory subunit	O	Posttranslational modification, protein turnover, chaperones ;	20	6	5	440	49.2	23.1	-	-	-	-	-	-
P62631	Elongation factor 1-alpha 2 OS=Mus musculus OX=10090 GN=Eef1a2 PE=1 SV=1	Eef1a2	2	Molecular Function:GTPase activity (GO:0003924),Molecular Function:GTP binding (GO:0005525)	elongation factor 1-alpha	--	ko03013 RNA transport ko05134 Legionellosis	Translation elongation factor EF-1alpha (GTPase)	J	Translation, ribosomal structure and biogenesis ;	22	6	1	463	50.4	22.52	-	-	-	-	-	-
Q8BVQ9	26S proteasome regulatory subunit 7 OS=Mus musculus OX=10090 GN=Psmc2 PE=1 SV=1	Psmc2	1	Molecular Function:ATP binding (GO:0005524)	26S proteasome regulatory subunit T1	--	ko03050 Proteasome ko05169 Epstein-Barr virus infection	ATP-dependent 26S proteasome regulatory subunit	O	Posttranslational modification, protein turnover, chaperones ;	20	8	8	475	52.8	22.48	-	-	-	-	-	-
Q3TW51	Staphylococcal nuclease domain-containing protein OS=Mus musculus OX=10090 GN=Snd1 PE=2 SV=1	Snd1	--	--	staphylococcal nuclease domain-containing protein 1	--	ko05169 Epstein-Barr virus infection ko05203 Viral carcinogenesis	Endonuclease YncB, thermonuclease family	L	Replication, recombination and repair ;	15	9	9	910	102	21.12	-	-	-	-	-	-
Q5RJV5	Polypyrimidine tract binding protein 1 OS=Mus musculus OX=10090 GN=Ptbp1 PE=2 SV=1	Ptbp1	1	Molecular Function:nucleic acid binding (GO:0003676)	polypyrimidine tract-binding protein 1	--	--	--	--	--	19	6	5	555	59.2	20.39	-	-	-	-	-	-
Q8CC13	AP complex subunit beta OS=Mus musculus OX=10090 GN=Ap1b1 PE=2 SV=1	Ap1b1	5	Molecular Function:protein binding (GO:0005515),Biological Process:intracellular protein transport (GO:0006886),Biological Process:vesicle-mediated transport (GO:0016192),Cellular Component:membrane coat (GO:0030117),Cellular Component:clathrin adaptor complex (GO:0030131)	AP-1 complex subunit beta-1	--	ko04142 Lysosome	Predicted NTPase, NACHT family domain	T	Signal transduction mechanisms ;	9	6	1	953	104.9	20.03	-	-	-	-	-	-
Q9CQV8	14-3-3 protein beta/alpha OS=Mus musculus OX=10090 GN=Ywhab PE=1 SV=3	Ywhab	1	Molecular Function:protein domain specific binding (GO:0019904)	14-3-3 protein beta/theta/zeta	--	ko04110 Cell cycle ko04114 Oocyte meiosis ko04151 PI3K-Akt signaling pathway ko04390 Hippo signaling pathway ko05161 Hepatitis B ko05169 Epstein-Barr virus infection ko05203 Viral carcinogenesis	--	--	--	25	5	3	246	28.1	19.93	-	-	-	-	-	-
E9PVA8	eIF-2-alpha kinase activator GCN1 OS=Mus musculus OX=10090 GN=Gcn1 PE=1 SV=1	Gcn1	7	Molecular Function:protein binding (GO:0005515),Biological Process:regulation of translation (GO:0006417),Molecular Function:protein kinase regulator activity (GO:0019887),Molecular Function:protein kinase binding (GO:0019901),Biological Process:cellular response to stress (GO:0033554),Biological Process:positive regulation of kinase activity (GO:0033674),Molecular Function:ribosome binding (GO:0…	--	--	--	Predicted NTPase, NACHT family domain	T	Signal transduction mechanisms ;	5	9	9	2671	292.8	18.93	-	-	-	-	-	-
Q3U5L3	Uncharacterized protein OS=Mus musculus OX=10090 GN=Snx2 PE=2 SV=1	Snx2	4	Biological Process:intracellular protein transport (GO:0006886),Biological Process:endocytosis (GO:0006897),Cellular Component:retromer complex (GO:0030904),Molecular Function:phosphatidylinositol binding (GO:0035091)	sorting nexin-1/2	--	ko04144 Endocytosis	--	--	--	17	8	6	519	58.4	18.82	-	-	-	-	-	-
Q61093	Cytochrome b-245 heavy chain OS=Mus musculus OX=10090 GN=Cybb PE=1 SV=1	Cybb	3	Cellular Component:membrane (GO:0016020),Molecular Function:oxidoreductase activity (GO:0016491),Biological Process:oxidation-reduction process (GO:0055114)	NADPH oxidase 2	1.-.-.-	ko04066 HIF-1 signaling pathway ko04145 Phagosome ko04216 Ferroptosis ko04217 Necroptosis ko04621 NOD-like receptor signaling pathway ko04670 Leukocyte transendothelial migration ko04933 AGE-RAGE signaling pathway in diabetic complications ko05140 Leishmaniasis	Ca2+-binding protein, EF-hand superfamily	T	Signal transduction mechanisms ;	25	11	11	570	65.3	18.49	-	-	-	-	-	-
Q8CAS9	Protein mono-ADP-ribosyltransferase PARP9 OS=Mus musculus OX=10090 GN=Parp9 PE=1 SV=2	Parp9	1	Molecular Function:NAD+ ADP-ribosyltransferase activity (GO:0003950)	poly [ADP-ribose] polymerase 9	2.4.2.30	--	O-acetyl-ADP-ribose deacetylase (regulator of RNase III), contains Macro domain	J	Translation, ribosomal structure and biogenesis ;	11	8	8	866	96.6	18.38	-	-	-	-	-	-
P97369	Neutrophil cytosol factor 4 OS=Mus musculus OX=10090 GN=Ncf4 PE=1 SV=2	Ncf4	2	Molecular Function:protein binding (GO:0005515),Molecular Function:phosphatidylinositol binding (GO:0035091)	neutrophil cytosolic factor 4	--	ko04145 Phagosome ko04380 Osteoclast differentiation ko04670 Leukocyte transendothelial migration ko05140 Leishmaniasis	--	--	--	27	8	8	339	38.7	18.36	-	-	-	-	-	-
Q8VEH3	ADP-ribosylation factor-like protein 8A OS=Mus musculus OX=10090 GN=Arl8a PE=1 SV=1	Arl8a	3	Molecular Function:GTP binding (GO:0005525),Cellular Component:intracellular (GO:0005622),Biological Process:small GTPase mediated signal transduction (GO:0007264)	ADP-ribosylation factor-like protein 8	--	--	GTPase SAR1 family domain	R	General function prediction only ;	34	5	1	186	21.4	18.34	-	-	-	-	-	-
Q810V8	Rps6ka1 protein (Fragment) OS=Mus musculus OX=10090 GN=Rps6ka1 PE=2 SV=1	Rps6ka1	4	Molecular Function:protein kinase activity (GO:0004672),Molecular Function:protein serine/threonine kinase activity (GO:0004674),Molecular Function:ATP binding (GO:0005524),Biological Process:protein phosphorylation (GO:0006468)	ribosomal protein S6 kinase alpha-1/2/3/6	2.7.11.1	ko04010 MAPK signaling pathway ko04114 Oocyte meiosis ko04150 mTOR signaling pathway ko04720 Long-term potentiation ko04722 Neurotrophin signaling pathway ko04914 Progesterone-mediated oocyte maturation ko04931 Insulin resistance	Cell division protein FtsN	D	Cell cycle control, cell division, chromosome partitioning ;	13	8	5	773	86.4	18.27	-	-	-	-	-	-
Q61176	Arginase-1 OS=Mus musculus OX=10090 GN=Arg1 PE=1 SV=1	Arg1	1	Molecular Function:metal ion binding (GO:0046872)	arginase	3.5.3.1	ko00220 Arginine biosynthesis ko00330 Arginine and proline metabolism ko01100 Metabolic pathways ko01230 Biosynthesis of amino acids ko05146 Amoebiasis	Arginase family enzyme	E	Amino acid transport and metabolism ;	25	6	6	323	34.8	17.86	-	-	-	-	-	-
Q99LC5	Electron transfer flavoprotein subunit alpha, mitochondrial OS=Mus musculus OX=10090 GN=Etfa PE=1 SV=2	Etfa	--	--	electron transfer flavoprotein alpha subunit	--	--	Electron transfer flavoprotein, alpha subunit	C	Energy production and conversion ;	23	5	5	333	35	17.5	-	-	-	-	-	-
Q50HX0	RAB14 protein OS=Mus musculus OX=10090 GN=Rab14 PE=2 SV=1	Rab14	10	Molecular Function:GTPase activity (GO:0003924),Molecular Function:GTP binding (GO:0005525),Cellular Component:trans-Golgi network (GO:0005802),Biological Process:Golgi to endosome transport (GO:0006895),Biological Process:small GTPase mediated signal transduction (GO:0007264),Biological Process:endocytic recycling (GO:0032456),Biological Process:defense response to bacterium (GO:0042742),Cellula…	Ras-related protein Rab-14	--	ko04152 AMPK signaling pathway	GTPase SAR1 family domain	R	General function prediction only ;	32	5	5	215	23.9	17.44	-	-	-	-	-	-
Q9WVJ2	26S proteasome non-ATPase regulatory subunit 13 OS=Mus musculus OX=10090 GN=Psmd13 PE=1 SV=1	Psmd13	1	Molecular Function:protein binding (GO:0005515)	26S proteasome regulatory subunit N9	--	ko03050 Proteasome ko05169 Epstein-Barr virus infection	--	--	--	16	6	6	376	42.8	17.08	-	-	-	-	-	-
A0A2X0U2A7	ABR (Fragment) OS=Mus musculus OX=10090 GN=Abr PE=4 SV=1	Abr	4	Molecular Function:Rho guanyl-nucleotide exchange factor activity (GO:0005089),Molecular Function:protein binding (GO:0005515),Biological Process:signal transduction (GO:0007165),Biological Process:regulation of Rho protein signal transduction (GO:0035023)	active breakpoint cluster region-related protein	--	--	--	--	--	10	7	7	871	98.9	16.74	-	-	-	-	-	-
Q3UWW9	Uncharacterized protein OS=Mus musculus OX=10090 GN=Psmd11 PE=2 SV=1	Psmd11	1	Molecular Function:protein binding (GO:0005515)	26S proteasome regulatory subunit N6	--	ko03050 Proteasome ko05169 Epstein-Barr virus infection	--	--	--	23	8	8	422	47.3	16.68	-	-	-	-	-	-
Q8BU30	Isoleucine--tRNA ligase, cytoplasmic OS=Mus musculus OX=10090 GN=Iars PE=1 SV=2	Iars	7	Molecular Function:nucleotide binding (GO:0000166),Molecular Function:aminoacyl-tRNA ligase activity (GO:0004812),Molecular Function:isoleucine-tRNA ligase activity (GO:0004822),Molecular Function:ATP binding (GO:0005524),Cellular Component:cytoplasm (GO:0005737),Biological Process:tRNA aminoacylation for protein translation (GO:0006418),Biological Process:isoleucyl-tRNA aminoacylation (GO:000642…	isoleucyl-tRNA synthetase	6.1.1.5	ko00970 Aminoacyl-tRNA biosynthesis	Isoleucyl-tRNA synthetase	J	Translation, ribosomal structure and biogenesis ;	7	8	8	1262	144.2	16.45	-	-	-	-	-	-
Q61781	Keratin, type I cytoskeletal 14 OS=Mus musculus OX=10090 GN=Krt14 PE=1 SV=2	Krt14	2	Molecular Function:structural molecule activity (GO:0005198),Cellular Component:intermediate filament (GO:0005882)	type I keratin, acidic	--	--	--	--	--	13	5	1	484	52.8	16.21	-	-	-	-	-	-
Q8CBB9	Radical S-adenosyl methionine domain-containing protein 2 OS=Mus musculus OX=10090 GN=Rsad2 PE=1 SV=1	Rsad2	2	Molecular Function:catalytic activity (GO:0003824),Molecular Function:iron-sulfur cluster binding (GO:0051536)	radical S-adenosyl methionine domain-containing protein 2	--	ko05164 Influenza A	Cytidylate kinase	F	Nucleotide transport and metabolism ;	17	6	6	362	41.5	15.83	-	-	-	-	-	-
Q61753	D-3-phosphoglycerate dehydrogenase OS=Mus musculus OX=10090 GN=Phgdh PE=1 SV=3	Phgdh	3	Biological Process:metabolic process (GO:0008152),Molecular Function:NAD binding (GO:0051287),Biological Process:oxidation-reduction process (GO:0055114)	--	--	ko00260 Glycine, serine and threonine metabolism ko01100 Metabolic pathways ko01200 Carbon metabolism ko01230 Biosynthesis of amino acids	Phosphoglycerate dehydrogenase or related dehydrogenase	HR	Coenzyme transport and metabolism ; General function prediction only ;	13	6	6	533	56.5	15.39	-	-	-	-	-	-
Q3U5U6	Heme oxygenase OS=Mus musculus OX=10090 GN=Hmox1 PE=1 SV=1	Hmox1	3	Molecular Function:heme oxygenase (decyclizing) activity (GO:0004392),Biological Process:heme oxidation (GO:0006788),Biological Process:oxidation-reduction process (GO:0055114)	heme oxygenase 1	1.14.14.18	ko00860 Porphyrin and chlorophyll metabolism ko01100 Metabolic pathways ko04066 HIF-1 signaling pathway ko04216 Ferroptosis ko04978 Mineral absorption ko05200 Pathways in cancer ko05206 MicroRNAs in cancer ko05225 Hepatocellular carcinoma ko05418 Fluid shear stress and atherosclerosis	Heme oxygenase	H	Coenzyme transport and metabolism ;	20	4	4	289	32.9	15.26	-	-	-	-	-	-
Q52L50	RAS related protein 1b OS=Mus musculus OX=10090 GN=Rap1b PE=1 SV=1	Rap1b	4	Molecular Function:GTP binding (GO:0005525),Biological Process:signal transduction (GO:0007165),Biological Process:small GTPase mediated signal transduction (GO:0007264),Cellular Component:membrane (GO:0016020)	Ras-related protein Rap-1B	--	ko04010 MAPK signaling pathway ko04014 Ras signaling pathway ko04015 Rap1 signaling pathway ko04024 cAMP signaling pathway ko04062 Chemokine signaling pathway ko04510 Focal adhesion ko04611 Platelet activation ko04670 Leukocyte transendothelial migration ko04720 Long-term potentiation ko04722 Neurotrophin signaling pathway ko04972 Pancreatic secretion ko05211 Renal cell carcinoma	GTPase SAR1 family domain	R	General function prediction only ;	27	5	1	184	20.8	15.19	-	-	-	-	-	-
Q3U0G9	Uncharacterized protein (Fragment) OS=Mus musculus OX=10090 GN=Gm1966 PE=2 SV=1	Gm1966	--	--	--	--	--	--	--	--	8	7	2	931	107	14.64	-	-	-	-	-	-
Q99JI4	26S proteasome non-ATPase regulatory subunit 6 OS=Mus musculus OX=10090 GN=Psmd6 PE=1 SV=1	Psmd6	1	Molecular Function:protein binding (GO:0005515)	26S proteasome regulatory subunit N7	--	ko03050 Proteasome ko05169 Epstein-Barr virus infection	--	--	--	16	6	6	389	45.5	14.14	-	-	-	-	-	-
Q3UJU5	40S ribosomal protein S3a OS=Mus musculus OX=10090 GN=Rps3a1 PE=2 SV=1	Rps3a1	3	Molecular Function:structural constituent of ribosome (GO:0003735),Cellular Component:ribosome (GO:0005840),Biological Process:translation (GO:0006412)	small subunit ribosomal protein S3Ae	--	ko03010 Ribosome	Ribosomal protein S3AE	J	Translation, ribosomal structure and biogenesis ;	30	7	1	264	29.9	13.67	-	-	-	-	-	-
J3QMG3	Voltage-dependent anion-selective channel protein 3 OS=Mus musculus OX=10090 GN=Vdac3 PE=1 SV=1	Vdac3	7	Cellular Component:mitochondrion (GO:0005739),Cellular Component:mitochondrial outer membrane (GO:0005741),Biological Process:anion transport (GO:0006820),Molecular Function:voltage-gated anion channel activity (GO:0008308),Biological Process:regulation of anion transport (GO:0044070),Biological Process:transmembrane transport (GO:0055085),Biological Process:regulation of cilium assembly (GO:1902…	voltage-dependent anion channel protein 3	--	ko04020 Calcium signaling pathway ko04022 cGMP-PKG signaling pathway ko04216 Ferroptosis ko04217 Necroptosis ko04218 Cellular senescence ko04621 NOD-like receptor signaling pathway ko04979 Cholesterol metabolism ko05012 Parkinson's disease ko05016 Huntington's disease ko05161 Hepatitis B ko05166 HTLV-I infection ko05203 Viral carcinogenesis	--	--	--	19	4	4	284	30.8	13.66	-	-	-	-	-	-
Q8QZY1	Eukaryotic translation initiation factor 3 subunit L OS=Mus musculus OX=10090 GN=Eif3l PE=1 SV=1	Eif3l	3	Molecular Function:translation initiation factor activity (GO:0003743),Cellular Component:cytoplasm (GO:0005737),Cellular Component:eukaryotic translation initiation factor 3 complex (GO:0005852)	translation initiation factor 3 subunit L	--	--	--	--	--	10	4	4	564	66.6	13.27	-	-	-	-	-	-
Q64337	Sequestosome-1 OS=Mus musculus OX=10090 GN=Sqstm1 PE=1 SV=1	Sqstm1	2	Molecular Function:protein binding (GO:0005515),Molecular Function:zinc ion binding (GO:0008270)	sequestosome 1	--	ko04137 Mitophagy - animal ko04217 Necroptosis ko04218 Cellular senescence ko04380 Osteoclast differentiation ko05418 Fluid shear stress and atherosclerosis	--	--	--	14	4	4	442	48.1	13.23	-	-	-	-	-	-
A0A0J9YUL3	Septin 11, isoform CRA_b OS=Mus musculus OX=10090 GN=Sept11 PE=1 SV=1		1	Molecular Function:GTP binding (GO:0005525)	septin 6/8/11	--	ko05100 Bacterial invasion of epithelial cells	--	--	--	12	4	3	432	49.8	13.06	-	-	-	-	-	-
Q8BHL5	Engulfment and cell motility protein 2 OS=Mus musculus OX=10090 GN=Elmo2 PE=1 SV=1	Elmo2	3	Biological Process:cytoskeleton organization (GO:0007010),Biological Process:cell migration (GO:0016477),Biological Process:cell-cell adhesion (GO:0098609)	engulfment and cell motility protein 2	--	ko05100 Bacterial invasion of epithelial cells	--	--	--	9	5	3	732	83.8	12.97	-	-	-	-	-	-
Q3UHW5	Uncharacterized protein OS=Mus musculus OX=10090 GN=Rab8a PE=2 SV=1	Rab8a	2	Molecular Function:GTP binding (GO:0005525),Biological Process:small GTPase mediated signal transduction (GO:0007264)	Ras-related protein Rab-8A	--	ko04144 Endocytosis ko04152 AMPK signaling pathway ko04530 Tight junction ko04972 Pancreatic secretion	GTPase SAR1 family domain	R	General function prediction only ;	25	5	2	208	23.6	11.87	-	-	-	-	-	-
E0CZ22	Maestro heat-like repeat family member 1 OS=Mus musculus OX=10090 GN=Mroh1 PE=1 SV=1	Mroh1	--	--	--	--	--	--	--	--	3	5	5	1640	181.7	11.85	-	-	-	-	-	-
Q9D0I9	Arginine--tRNA ligase, cytoplasmic OS=Mus musculus OX=10090 GN=Rars PE=1 SV=2	Rars	5	Molecular Function:nucleotide binding (GO:0000166),Molecular Function:arginine-tRNA ligase activity (GO:0004814),Molecular Function:ATP binding (GO:0005524),Cellular Component:cytoplasm (GO:0005737),Biological Process:arginyl-tRNA aminoacylation (GO:0006420)	arginyl-tRNA synthetase	6.1.1.19	ko00970 Aminoacyl-tRNA biosynthesis	Arginyl-tRNA synthetase	J	Translation, ribosomal structure and biogenesis ;	8	5	5	660	75.6	11.81	-	-	-	-	-	-
C5H0E8	Rap1A-retro1 OS=Mus musculus OX=10090 GN=Gm9392 PE=2 SV=1	Gm9392	4	Molecular Function:GTP binding (GO:0005525),Biological Process:signal transduction (GO:0007165),Biological Process:small GTPase mediated signal transduction (GO:0007264),Cellular Component:membrane (GO:0016020)	Ras-related protein Rap-1A	--	ko04010 MAPK signaling pathway ko04014 Ras signaling pathway ko04015 Rap1 signaling pathway ko04024 cAMP signaling pathway ko04062 Chemokine signaling pathway ko04510 Focal adhesion ko04530 Tight junction ko04611 Platelet activation ko04670 Leukocyte transendothelial migration ko04720 Long-term potentiation ko04722 Neurotrophin signaling pathway ko04972 Pancreatic secretion ko05211 Renal cell car…	GTPase SAR1 family domain	R	General function prediction only ;	27	5	1	184	21	11.72	-	-	-	-	-	-
Q9DBU8	Uncharacterized protein OS=Mus musculus OX=10090 GN=Ap3m1 PE=2 SV=1	Ap3m1	3	Biological Process:intracellular protein transport (GO:0006886),Biological Process:vesicle-mediated transport (GO:0016192),Cellular Component:clathrin adaptor complex (GO:0030131)	AP-3 complex subunit mu	--	ko04142 Lysosome	--	--	--	17	5	5	418	46.9	11.69	-	-	-	-	-	-
P50516	V-type proton ATPase catalytic subunit A OS=Mus musculus OX=10090 GN=Atp6v1a PE=1 SV=2	Atp6v1a	3	Molecular Function:ATP binding (GO:0005524),Biological Process:proton transport (GO:0015992),Biological Process:ATP metabolic process (GO:0046034)	V-type H+-transporting ATPase subunit A	3.6.3.14	ko00190 Oxidative phosphorylation ko01100 Metabolic pathways ko04145 Phagosome ko04150 mTOR signaling pathway ko04721 Synaptic vesicle cycle ko04966 Collecting duct acid secretion ko05323 Rheumatoid arthritis	Archaeal/vacuolar-type H+-ATPase catalytic subunit A/Vma1	C	Energy production and conversion ;	7	4	4	617	68.3	11.54	-	-	-	-	-	-
Q6PCP0	DEAD (Asp-Glu-Ala-Asp) box polypeptide 21 OS=Mus musculus OX=10090 GN=Ddx21 PE=2 SV=1	Ddx21	5	Molecular Function:nucleic acid binding (GO:0003676),Molecular Function:RNA binding (GO:0003723),Molecular Function:helicase activity (GO:0004386),Molecular Function:ATP binding (GO:0005524),Cellular Component:nucleus (GO:0005634)	ATP-dependent RNA helicase DDX21	3.6.4.13	0	Superfamily II DNA and RNA helicase	L	Replication, recombination and repair ;	7	4	4	851	93.5	11.47	-	-	-	-	-	-
O55222	Integrin-linked protein kinase OS=Mus musculus OX=10090 GN=Ilk PE=1 SV=2	Ilk	4	Molecular Function:protein kinase activity (GO:0004672),Molecular Function:protein binding (GO:0005515),Molecular Function:ATP binding (GO:0005524),Biological Process:protein phosphorylation (GO:0006468)	integrin-linked kinase	2.7.11.1	ko03320 PPAR signaling pathway ko04360 Axon guidance ko04510 Focal adhesion ko05100 Bacterial invasion of epithelial cells ko05213 Endometrial cancer	Ankyrin repeat	T	Signal transduction mechanisms ;	19	8	8	452	51.3	11.38	-	-	-	-	-	-
P26369	Splicing factor U2AF 65 kDa subunit OS=Mus musculus OX=10090 GN=U2af2 PE=1 SV=3	U2af2	1	Molecular Function:nucleic acid binding (GO:0003676)	splicing factor U2AF 65 kDa subunit	--	ko03040 Spliceosome	RNA recognition motif (RRM) domain	J	Translation, ribosomal structure and biogenesis ;	10	4	4	475	53.5	11.28	-	-	-	-	-	-
Q4FJL0	RAB10, member RAS oncogene family OS=Mus musculus OX=10090 GN=Rab10 PE=1 SV=1	Rab10	2	Molecular Function:GTP binding (GO:0005525),Biological Process:small GTPase mediated signal transduction (GO:0007264)	Ras-related protein Rab-10	--	ko04144 Endocytosis ko04152 AMPK signaling pathway	GTPase SAR1 family domain	R	General function prediction only ;	16	4	3	200	22.5	11.27	-	-	-	-	-	-
Q1MWP8	EH-domain containing 4-KJR (Fragment) OS=Mus musculus OX=10090 GN=Ehd4 PE=2 SV=1	Ehd4	4	Molecular Function:calcium ion binding (GO:0005509),Molecular Function:protein binding (GO:0005515),Molecular Function:GTP binding (GO:0005525),Biological Process:endocytic recycling (GO:0032456)	EH domain-containing protein 4	--	ko04144 Endocytosis	Replication fork clamp-binding protein CrfC (dynamin-like GTPase family)	L	Replication, recombination and repair ;	9	5	4	544	61.6	11.26	-	-	-	-	-	-
Q0PD66	RAB1B, member RAS oncogene family, isoform CRA_c OS=Mus musculus OX=10090 GN=Rab1b PE=1 SV=1	Rab1b	2	Molecular Function:GTP binding (GO:0005525),Biological Process:small GTPase mediated signal transduction (GO:0007264)	Ras-related protein Rab-1B	--	ko05134 Legionellosis	GTPase SAR1 family domain	R	General function prediction only ;	20	4	1	201	22.2	11.25	-	-	-	-	-	-
Q3TKM9	Actin-related protein 2/3 complex subunit 5 OS=Mus musculus OX=10090 GN=Arpc5 PE=2 SV=1	Arpc5	4	Cellular Component:Arp2/3 protein complex (GO:0005885),Cellular Component:actin cytoskeleton (GO:0015629),Biological Process:regulation of actin filament polymerization (GO:0030833),Biological Process:Arp2/3 complex-mediated actin nucleation (GO:0034314)	actin related protein 2/3 complex, subunit 5	--	ko04144 Endocytosis ko04666 Fc gamma R-mediated phagocytosis ko04810 Regulation of actin cytoskeleton ko05100 Bacterial invasion of epithelial cells ko05132 Salmonella infection	--	--	--	29	3	3	151	16.2	10.98	-	-	-	-	-	-
A0A0R4J2B2	BTB/POZ domain-containing protein KCTD12 OS=Mus musculus OX=10090 GN=Kctd12 PE=1 SV=1	Kctd12	2	Molecular Function:protein binding (GO:0005515),Biological Process:protein homooligomerization (GO:0051260)	BTB/POZ domain-containing protein KCTD8/12/16	--	--	--	--	--	14	4	4	327	35.9	10.98	-	-	-	-	-	-
Q6NXH9	Keratin, type II cytoskeletal 73 OS=Mus musculus OX=10090 GN=Krt73 PE=1 SV=1	Krt73	3	Molecular Function:structural molecule activity (GO:0005198),Cellular Component:intermediate filament (GO:0005882),Cellular Component:keratin filament (GO:0045095)	type II keratin, basic	--	--	--	--	--	7	5	1	539	58.9	10.92	-	-	-	-	-	-
Q3TKG4	Uncharacterized protein (Fragment) OS=Mus musculus OX=10090 GN=Psmc3 PE=2 SV=1	Psmc3	1	Molecular Function:ATP binding (GO:0005524)	26S proteasome regulatory subunit T5	--	ko03050 Proteasome ko05169 Epstein-Barr virus infection	ATP-dependent 26S proteasome regulatory subunit	O	Posttranslational modification, protein turnover, chaperones ;	9	3	3	502	55.6	10.83	-	-	-	-	-	-
P35821	Tyrosine-protein phosphatase non-receptor type 1 OS=Mus musculus OX=10090 GN=Ptpn1 PE=1 SV=2	Ptpn1	4	Molecular Function:protein tyrosine phosphatase activity (GO:0004725),Biological Process:protein dephosphorylation (GO:0006470),Biological Process:dephosphorylation (GO:0016311),Molecular Function:phosphatase activity (GO:0016791)	tyrosine-protein phosphatase non-receptor type 1	3.1.3.48	ko04520 Adherens junction ko04910 Insulin signaling pathway ko04931 Insulin resistance	Protein tyrosine phosphatase	T	Signal transduction mechanisms ;	10	3	3	432	49.6	10.82	-	-	-	-	-	-
O35309	N-myc-interactor OS=Mus musculus OX=10090 GN=Nmi PE=1 SV=1	Nmi	3	Molecular Function:transcription cofactor activity (GO:0003712),Biological Process:transcription from RNA polymerase II promoter (GO:0006366),Biological Process:interferon-gamma-mediated signaling pathway (GO:0060333)	--	--	--	--	--	--	14	3	3	314	35.2	10.74	-	-	-	-	-	-
Q3TFF0	Uncharacterized protein OS=Mus musculus OX=10090 GN=Dnaja2 PE=2 SV=1	Dnaja2	2	Molecular Function:heat shock protein binding (GO:0031072),Molecular Function:unfolded protein binding (GO:0051082)	DnaJ homolog subfamily A member 2	--	ko04141 Protein processing in endoplasmic reticulum	DnaJ-class molecular chaperone with C-terminal Zn finger domain	O	Posttranslational modification, protein turnover, chaperones ;	12	4	4	412	45.7	10.69	-	-	-	-	-	-
A0A1B0GSG5	Ribonuclease inhibitor OS=Mus musculus OX=10090 GN=Rnh1 PE=1 SV=1	Rnh1	1	Molecular Function:protein binding (GO:0005515)	ribonuclease inhibitor	--	--	Leucine-rich repeat (LRR) protein	K	Transcription ;	11	4	4	492	53.9	10.65	-	-	-	-	-	-
Q60865	Caprin-1 OS=Mus musculus OX=10090 GN=Caprin1 PE=1 SV=2	Caprin1	--	--	caprin-1	--	--	--	--	--	6	3	3	707	78.1	10.63	-	-	-	-	-	-
P61205	ADP-ribosylation factor 3 OS=Mus musculus OX=10090 GN=Arf3 PE=2 SV=2	Arf3	3	Molecular Function:GTP binding (GO:0005525),Cellular Component:intracellular (GO:0005622),Biological Process:small GTPase mediated signal transduction (GO:0007264)	ADP-ribosylation factor 3	--	ko04144 Endocytosis	GTPase SAR1 family domain	R	General function prediction only ;	28	3	1	181	20.6	10.62	-	-	-	-	-	-
P97384	Annexin A11 OS=Mus musculus OX=10090 GN=Anxa11 PE=1 SV=2	Anxa11	2	Molecular Function:calcium ion binding (GO:0005509),Molecular Function:calcium-dependent phospholipid binding (GO:0005544)	annexin A7/11	--	--	Tfp pilus assembly protein FimV	NW	Cell motility ; Extracellular structures ;	11	5	5	503	54	10.58	-	-	-	-	-	-
Q8BL66	Early endosome antigen 1 OS=Mus musculus OX=10090 GN=Eea1 PE=1 SV=2	Eea1	1	Molecular Function:metal ion binding (GO:0046872)	early endosome antigen 1	--	ko04144 Endocytosis ko04145 Phagosome ko05152 Tuberculosis	--	--	--	5	5	5	1411	160.8	10.56	-	-	-	-	-	-
Q9EQD6	Keratin intermediate filament 16a OS=Mus musculus OX=10090 GN=K16 PE=3 SV=1	K16	2	Molecular Function:structural molecule activity (GO:0005198),Cellular Component:intermediate filament (GO:0005882)	type I keratin, acidic	--	--	--	--	--	8	4	1	474	52	10.53	-	-	-	-	-	-
Q8CAQ8	MICOS complex subunit Mic60 OS=Mus musculus OX=10090 GN=Immt PE=1 SV=1	Immt	--	--	mitofilin	--	--	--	--	--	10	6	6	757	83.8	10.44	-	-	-	-	-	-
Q3TCP5	Uncharacterized protein OS=Mus musculus OX=10090 GN=Ezr PE=2 SV=1	Ezr	4	Cellular Component:cytoplasm (GO:0005737),Cellular Component:cytoskeleton (GO:0005856),Molecular Function:cytoskeletal protein binding (GO:0008092),Cellular Component:extrinsic component of membrane (GO:0019898)	villin 2 (ezrin)	--	ko04530 Tight junction ko04670 Leukocyte transendothelial migration ko04810 Regulation of actin cytoskeleton ko04971 Gastric acid secretion ko05205 Proteoglycans in cancer ko05206 MicroRNAs in cancer	--	--	--	9	5	1	586	69.4	10.36	-	-	-	-	-	-
B1AQ77	Keratin 15, isoform CRA_a OS=Mus musculus OX=10090 GN=Krt15 PE=1 SV=1	Krt15	2	Molecular Function:structural molecule activity (GO:0005198),Cellular Component:intermediate filament (GO:0005882)	type I keratin, acidic	--	--	--	--	--	8	5	2	456	49.5	10.33	-	-	-	-	-	-
Q6ZWV7	60S ribosomal protein L35 OS=Mus musculus OX=10090 GN=Rpl35 PE=1 SV=1	Rpl35	4	Molecular Function:structural constituent of ribosome (GO:0003735),Cellular Component:intracellular (GO:0005622),Cellular Component:ribosome (GO:0005840),Biological Process:translation (GO:0006412)	large subunit ribosomal protein L35e	--	ko03010 Ribosome	Ribosomal protein L29	J	Translation, ribosomal structure and biogenesis ;	26	3	3	123	14.5	10.26	-	-	-	-	-	-
Q5XJY5	Coatomer subunit delta OS=Mus musculus OX=10090 GN=Arcn1 PE=1 SV=2	Arcn1	1	Cellular Component:COPI vesicle coat (GO:0030126)	coatomer subunit delta	--	--	--	--	--	8	4	4	511	57.2	10.26	-	-	-	-	-	-
Q8CD76	Kinesin light chain 1 OS=Mus musculus OX=10090 GN=Klc1 PE=1 SV=1	Klc1	3	Molecular Function:microtubule motor activity (GO:0003777),Molecular Function:protein binding (GO:0005515),Cellular Component:kinesin complex (GO:0005871)	kinesin light chain	--	ko05132 Salmonella infection	Tfp pilus assembly protein PilF	NW	Cell motility ; Extracellular structures ;	6	3	2	616	69.5	10.26	-	-	-	-	-	-
Q60930	Voltage-dependent anion-selective channel protein 2 OS=Mus musculus OX=10090 GN=Vdac2 PE=1 SV=2	Vdac2	5	Cellular Component:mitochondrial outer membrane (GO:0005741),Biological Process:anion transport (GO:0006820),Molecular Function:voltage-gated anion channel activity (GO:0008308),Biological Process:regulation of anion transport (GO:0044070),Biological Process:transmembrane transport (GO:0055085)	voltage-dependent anion channel protein 2	--	ko04020 Calcium signaling pathway ko04022 cGMP-PKG signaling pathway ko04216 Ferroptosis ko04217 Necroptosis ko04218 Cellular senescence ko04621 NOD-like receptor signaling pathway ko04979 Cholesterol metabolism ko05012 Parkinson's disease ko05016 Huntington's disease ko05166 HTLV-I infection	--	--	--	17	4	4	295	31.7	10.07	-	-	-	-	-	-
B2RXQ5	Phosphatidylinositol-3,4, 5-trisphosphate-dependent Rac exchange factor 1 OS=Mus musculus OX=10090 GN=Prex1 PE=2 SV=1	Prex1	4	Molecular Function:Rho guanyl-nucleotide exchange factor activity (GO:0005089),Molecular Function:protein binding (GO:0005515),Biological Process:regulation of Rho protein signal transduction (GO:0035023),Biological Process:intracellular signal transduction (GO:0035556)	phosphatidylinositol-3,4,5-trisphosphate-dependent Rac exchanger 1 protein	--	ko04062 Chemokine signaling pathway ko05167 Kaposi's sarcoma-associated herpesvirus infection	Small-conductance mechanosensitive channel	M	Cell wall/membrane/envelope biogenesis ;	5	5	5	1650	184.8	9.96	-	-	-	-	-	-
Q571J8	Non-specific serine/threonine protein kinase (Fragment) OS=Mus musculus OX=10090 GN=Mark2 PE=2 SV=1	Mark2	6	Biological Process:microtubule cytoskeleton organization (GO:0000226),Molecular Function:protein kinase activity (GO:0004672),Molecular Function:protein serine/threonine kinase activity (GO:0004674),Molecular Function:ATP binding (GO:0005524),Biological Process:protein phosphorylation (GO:0006468),Biological Process:establishment of cell polarity (GO:0030010)	MAP/microtubule affinity-regulating kinase	2.7.11.1	--	PASTA domain, binds beta-lactams	M	Cell wall/membrane/envelope biogenesis ;	9	5	5	780	86.7	9.77	-	-	-	-	-	-
Q3UV17	Keratin, type II cytoskeletal 2 oral OS=Mus musculus OX=10090 GN=Krt76 PE=1 SV=1	Krt76	3	Molecular Function:structural molecule activity (GO:0005198),Cellular Component:intermediate filament (GO:0005882),Cellular Component:keratin filament (GO:0045095)	type II keratin, basic	--	--	--	--	--	6	5	1	594	62.8	9.72	-	-	-	-	-	-
A0A0R4J007	Paladin OS=Mus musculus OX=10090 GN=Pald1 PE=1 SV=1	Pald1	--	--	--	--	--	Protein tyrosine phosphatase	T	Signal transduction mechanisms ;	7	4	4	859	96.7	9.67	-	-	-	-	-	-
Q3UVI9	Uncharacterized protein OS=Mus musculus OX=10090 GN=Abcf2 PE=2 SV=1	Abcf2	2	Molecular Function:ATP binding (GO:0005524),Molecular Function:ATPase activity (GO:0016887)	ATP-binding cassette, subfamily F, member 2	--	--	ATPase components of ABC transporters with duplicated ATPase domains	R	General function prediction only ;	7	3	3	628	71.8	9.65	-	-	-	-	-	-
P27546	Microtubule-associated protein 4 OS=Mus musculus OX=10090 GN=Map4 PE=1 SV=3	Map4	1	Molecular Function:tubulin binding (GO:0015631)	microtubule-associated protein 4	--	--	--	--	--	5	3	3	1125	117.4	9.62	-	-	-	-	-	-
Q3TYK4	Uncharacterized protein OS=Mus musculus OX=10090 GN=Prkar1a PE=2 SV=1	Prkar1a	--	--	cAMP-dependent protein kinase regulator	--	ko04910 Insulin signaling pathway	Signal-transduction protein containing cAMP-binding, CBS, and nucleotidyltransferase domains	T	Signal transduction mechanisms ;	9	3	3	510	57.2	9.48	-	-	-	-	-	-
P14685	26S proteasome non-ATPase regulatory subunit 3 OS=Mus musculus OX=10090 GN=Psmd3 PE=1 SV=3	Psmd3	4	Cellular Component:proteasome complex (GO:0000502),Molecular Function:protein binding (GO:0005515),Molecular Function:enzyme regulator activity (GO:0030234),Biological Process:regulation of protein catabolic process (GO:0042176)	26S proteasome regulatory subunit N3	--	ko03050 Proteasome ko05169 Epstein-Barr virus infection	--	--	--	8	3	3	530	60.7	9.39	-	-	-	-	-	-
Q3UAD6	Heat shock protein 90kDa beta (Grp94), member 1 OS=Mus musculus OX=10090 GN=Hsp90b1 PE=1 SV=1	Hsp90b1	4	Molecular Function:ATP binding (GO:0005524),Biological Process:protein folding (GO:0006457),Biological Process:response to stress (GO:0006950),Molecular Function:unfolded protein binding (GO:0051082)	heat shock protein 90kDa beta	--	ko04141 Protein processing in endoplasmic reticulum ko04151 PI3K-Akt signaling pathway ko04657 IL-17 signaling pathway ko04915 Estrogen signaling pathway ko04918 Thyroid hormone synthesis ko05200 Pathways in cancer ko05215 Prostate cancer ko05418 Fluid shear stress and atherosclerosis	Molecular chaperone, HSP90 family	O	Posttranslational modification, protein turnover, chaperones ;	3	3	1	802	92.4	9.36	-	-	-	-	-	-
Q60855	Receptor-interacting serine/threonine-protein kinase 1 OS=Mus musculus OX=10090 GN=Ripk1 PE=1 SV=1	Ripk1	5	Molecular Function:protein kinase activity (GO:0004672),Molecular Function:protein binding (GO:0005515),Molecular Function:ATP binding (GO:0005524),Biological Process:protein phosphorylation (GO:0006468),Biological Process:signal transduction (GO:0007165)	receptor-interacting serine/threonine-protein kinase 1	2.7.11.1	ko04064 NF-kappa B signaling pathway ko04210 Apoptosis ko04217 Necroptosis ko04620 Toll-like receptor signaling pathway ko04621 NOD-like receptor signaling pathway ko04622 RIG-I-like receptor signaling pathway ko04623 Cytosolic DNA-sensing pathway ko04668 TNF signaling pathway ko05160 Hepatitis C ko05169 Epstein-Barr virus infection	Ankyrin repeat	T	Signal transduction mechanisms ;	6	3	3	656	74.8	9.34	-	-	-	-	-	-
B1AYC9	Amyloid beta (A4) protein-binding, family B, member 1 interacting protein OS=Mus musculus OX=10090 GN=Apbb1ip PE=1 SV=1	Apbb1ip	1	Biological Process:signal transduction (GO:0007165)	amyloid beta A4 precursor protein-binding family B member 1-interacting protein	--	ko04015 Rap1 signaling pathway ko04611 Platelet activation	--	--	--	5	3	3	670	74.3	9.34	-	-	-	-	-	-
Q8K268	ATP-binding cassette sub-family F member 3 OS=Mus musculus OX=10090 GN=Abcf3 PE=1 SV=1	Abcf3	2	Molecular Function:ATP binding (GO:0005524),Molecular Function:ATPase activity (GO:0016887)	ATP-binding cassette, subfamily F, member 3	--	--	ATPase components of ABC transporters with duplicated ATPase domains	R	General function prediction only ;	6	3	3	709	79.8	9.31	-	-	-	-	-	-
Q3UIG0	Eukaryotic translation initiation factor 3 subunit E OS=Mus musculus OX=10090 GN=Eif3e PE=1 SV=1	Eif3e	4	Molecular Function:translation initiation factor activity (GO:0003743),Molecular Function:protein binding (GO:0005515),Cellular Component:cytoplasm (GO:0005737),Cellular Component:eukaryotic translation initiation factor 3 complex (GO:0005852)	translation initiation factor 3 subunit E	--	ko03013 RNA transport ko05160 Hepatitis C	--	--	--	13	6	6	445	52.2	9.24	-	-	-	-	-	-
P26041	Moesin OS=Mus musculus OX=10090 GN=Msn PE=1 SV=3	Msn	4	Cellular Component:cytoplasm (GO:0005737),Cellular Component:cytoskeleton (GO:0005856),Molecular Function:cytoskeletal protein binding (GO:0008092),Cellular Component:extrinsic component of membrane (GO:0019898)	moesin	--	ko04530 Tight junction ko04670 Leukocyte transendothelial migration ko04810 Regulation of actin cytoskeleton ko05162 Measles ko05205 Proteoglycans in cancer	--	--	--	10	6	2	577	67.7	9.13	-	-	-	-	-	-
Q3UXP2	RuvB-like helicase OS=Mus musculus OX=10090 GN=Ruvbl2 PE=2 SV=1	Ruvbl2	3	Molecular Function:DNA helicase activity (GO:0003678),Molecular Function:ATP binding (GO:0005524),Molecular Function:ATP-dependent 5'-3' DNA helicase activity (GO:0043141)	RuvB-like protein 2	3.6.4.12	--	DNA helicase TIP49, TBP-interacting protein	K	Transcription ;	6	2	2	463	51.1	9.11	-	-	-	-	-	-
Q9DBS5	Kinesin light chain 4 OS=Mus musculus OX=10090 GN=Klc4 PE=1 SV=1	Klc4	3	Molecular Function:microtubule motor activity (GO:0003777),Molecular Function:protein binding (GO:0005515),Cellular Component:kinesin complex (GO:0005871)	kinesin light chain	--	ko05132 Salmonella infection	Tfp pilus assembly protein PilF	NW	Cell motility ; Extracellular structures ;	5	2	1	619	68.6	9.03	-	-	-	-	-	-
Q3UD06	ATP synthase subunit gamma OS=Mus musculus OX=10090 GN=Atp5c1 PE=1 SV=1	Atp5c1	1	Biological Process:ATP synthesis coupled proton transport (GO:0015986)	F-type H+-transporting ATPase subunit gamma	--	ko00190 Oxidative phosphorylation ko01100 Metabolic pathways ko05010 Alzheimer's disease ko05012 Parkinson's disease ko05016 Huntington's disease	FoF1-type ATP synthase, gamma subunit	C	Energy production and conversion ;	18	5	5	298	32.9	8.81	-	-	-	-	-	-
Q99L04	Dehydrogenase/reductase SDR family member 1 OS=Mus musculus OX=10090 GN=Dhrs1 PE=1 SV=1	Dhrs1	--	--	dehydrogenase/reductase SDR family member 1	1.1.-.-	--	NAD(P)-dependent dehydrogenase, short-chain alcohol dehydrogenase family	IQR	Lipid transport and metabolism ; Secondary metabolites biosynthesis, transport and catabolism ; General function prediction only ;	19	5	5	313	34	8.71	-	-	-	-	-	-
Q8BX70	Vacuolar protein sorting-associated protein 13C OS=Mus musculus OX=10090 GN=Vps13c PE=1 SV=2	Vps13c	--	--	vacuolar protein sorting-associated protein 13A/C	--	--	--	--	--	1	4	4	3748	419.8	8.6	-	-	-	-	-	-
Q9Z1Z0	General vesicular transport factor p115 OS=Mus musculus OX=10090 GN=Uso1 PE=1 SV=2	Uso1	7	Cellular Component:Golgi membrane (GO:0000139),Molecular Function:protein binding (GO:0005515),Cellular Component:cytoplasm (GO:0005737),Biological Process:intracellular protein transport (GO:0006886),Molecular Function:protein transporter activity (GO:0008565),Cellular Component:membrane (GO:0016020),Biological Process:vesicle fusion with Golgi apparatus (GO:0048280)	--	--	--	--	--	--	5	4	4	959	106.9	8.59	-	-	-	-	-	-
Q3TI07	Uncharacterized protein OS=Mus musculus OX=10090 GN=Capn1 PE=1 SV=1	Capn1	4	Molecular Function:calcium-dependent cysteine-type endopeptidase activity (GO:0004198),Molecular Function:calcium ion binding (GO:0005509),Cellular Component:intracellular (GO:0005622),Biological Process:proteolysis (GO:0006508)	calpain-1	3.4.22.52	ko04141 Protein processing in endoplasmic reticulum ko04210 Apoptosis ko04217 Necroptosis ko04218 Cellular senescence ko05010 Alzheimer's disease	Serine protease, subtilase family	O	Posttranslational modification, protein turnover, chaperones ;	6	4	4	713	82.1	8.43	-	-	-	-	-	-
Q2TBA3	Mucosa-associated lymphoid tissue lymphoma translocation protein 1 homolog OS=Mus musculus OX=10090 GN=Malt1 PE=1 SV=2	Malt1	4	Molecular Function:cysteine-type endopeptidase activity (GO:0004197),Molecular Function:protein binding (GO:0005515),Biological Process:proteolysis (GO:0006508),Biological Process:positive regulation of NF-kappaB transcription factor activity (GO:0051092)	mucosa-associated lymphoid tissue lymphoma translocation protein 1	3.4.22.-	ko04064 NF-kappa B signaling pathway ko04660 T cell receptor signaling pathway ko04662 B cell receptor signaling pathway ko05152 Tuberculosis	Uncharacterized protein, contains caspase domain	R	General function prediction only ;	4	2	2	832	93.2	8.38	-	-	-	-	-	-
P05063	Fructose-bisphosphate aldolase C OS=Mus musculus OX=10090 GN=Aldoc PE=1 SV=4	Aldoc	2	Molecular Function:fructose-bisphosphate aldolase activity (GO:0004332),Biological Process:glycolytic process (GO:0006096)	fructose-bisphosphate aldolase, class I	4.1.2.13	ko00010 Glycolysis / Gluconeogenesis ko00030 Pentose phosphate pathway ko00051 Fructose and mannose metabolism ko01100 Metabolic pathways ko01200 Carbon metabolism ko01230 Biosynthesis of amino acids	Fructose-bisphosphate aldolase class 1	G	Carbohydrate transport and metabolism ;	11	2	1	363	39.4	8.35	-	-	-	-	-	-
Q9JI11	Serine/threonine-protein kinase 4 OS=Mus musculus OX=10090 GN=Stk4 PE=1 SV=1	Stk4	5	Molecular Function:protein kinase activity (GO:0004672),Molecular Function:protein serine/threonine kinase activity (GO:0004674),Molecular Function:ATP binding (GO:0005524),Biological Process:protein phosphorylation (GO:0006468),Biological Process:signal transduction (GO:0007165)	serine/threonine kinase 4	--	ko04010 MAPK signaling pathway ko04014 Ras signaling pathway ko04068 FoxO signaling pathway ko05200 Pathways in cancer ko05223 Non-small cell lung cancer	Serine/threonine protein kinase	T	Signal transduction mechanisms ;	8	3	3	487	55.5	8.23	-	-	-	-	-	-
Q3TXD3	Uncharacterized protein OS=Mus musculus OX=10090 GN=Vat1 PE=2 SV=1	Vat1	2	Molecular Function:oxidoreductase activity (GO:0016491),Biological Process:oxidation-reduction process (GO:0055114)	--	--	--	NADPH:quinone reductase or related Zn-dependent oxidoreductase	CR	Energy production and conversion ; General function prediction only ;	10	3	3	406	43.1	8.21	-	-	-	-	-	-
A0A068BFR3	RAS oncogene family protein OS=Mus musculus OX=10090 GN=Rab11b PE=2 SV=1	Rab11b	2	Molecular Function:GTP binding (GO:0005525),Biological Process:small GTPase mediated signal transduction (GO:0007264)	Ras-related protein Rab-11B	--	ko04144 Endocytosis ko04152 AMPK signaling pathway ko04962 Vasopressin-regulated water reabsorption	GTPase SAR1 family domain	R	General function prediction only ;	16	3	3	218	24.5	8.17	-	-	-	-	-	-
A0A0N4SVP8	Predicted pseudogene 5580 OS=Mus musculus OX=10090 GN=Gm5580 PE=3 SV=1	Gm5580	2	Molecular Function:nucleic acid binding (GO:0003676),Molecular Function:ATP binding (GO:0005524)	ATP-dependent RNA helicase	3.6.4.13	ko03013 RNA transport ko03015 mRNA surveillance pathway ko03040 Spliceosome	Superfamily II DNA and RNA helicase	L	Replication, recombination and repair ;	8	3	1	411	46.9	8.15	-	-	-	-	-	-
P28656	Nucleosome assembly protein 1-like 1 OS=Mus musculus OX=10090 GN=Nap1l1 PE=1 SV=2	Nap1l1	2	Cellular Component:nucleus (GO:0005634),Biological Process:nucleosome assembly (GO:0006334)	nucleosome assembly protein 1-like 1	--	--	--	--	--	7	2	1	391	45.3	8.11	-	-	-	-	-	-
Q80WQ2	Protein VAC14 homolog OS=Mus musculus OX=10090 GN=Vac14 PE=1 SV=1	Vac14	2	Biological Process:regulation of lipid kinase activity (GO:0043550),Cellular Component:PAS complex (GO:0070772)	vacuole morphology and inheritance protein 14	--	ko05166 HTLV-I infection ko05203 Viral carcinogenesis	--	--	--	6	4	4	782	88	8.04	-	-	-	-	-	-
A0A068BER1	Transporter 1 ATP-binding cassette sub-family B OS=Mus musculus OX=10090 GN=Tap1 PE=2 SV=1	Tap1	11	Molecular Function:ATP binding (GO:0005524),Biological Process:transport (GO:0006810),Molecular Function:peptide-transporting ATPase activity (GO:0015440),Cellular Component:integral component of membrane (GO:0016021),Molecular Function:ATPase activity (GO:0016887),Biological Process:antigen processing and presentation of endogenous peptide antigen via MHC class I (GO:0019885),Cellular Component:…	ATP-binding cassette, subfamily B (MDR/TAP), member 2	--	ko02010 ABC transporters ko04145 Phagosome ko04612 Antigen processing and presentation ko05168 Herpes simplex infection ko05340 Primary immunodeficiency	ABC-type multidrug transport system, ATPase and permease component	V	Defense mechanisms ;	5	2	2	724	79	8	-	-	-	-	-	-
Q9WV55	Vesicle-associated membrane protein-associated protein A OS=Mus musculus OX=10090 GN=Vapa PE=1 SV=2	Vapa	3	Cellular Component:endoplasmic reticulum membrane (GO:0005789),Molecular Function:FFAT motif binding (GO:0033149),Biological Process:protein localization to endoplasmic reticulum (GO:0070972)	vesicle-associated membrane protein-associated protein A	--	ko04979 Cholesterol metabolism	--	--	--	6	1	1	249	27.8	7.94	-	-	-	-	-	-
P36423	Thromboxane-A synthase OS=Mus musculus OX=10090 GN=Tbxas1 PE=1 SV=2	Tbxas1	3	Molecular Function:iron ion binding (GO:0005506),Molecular Function:heme binding (GO:0020037),Biological Process:oxidation-reduction process (GO:0055114)	thromboxane-A synthase	5.3.99.5	ko00590 Arachidonic acid metabolism ko01100 Metabolic pathways ko04611 Platelet activation	Cytochrome P450	QV	Secondary metabolites biosynthesis, transport and catabolism ; Defense mechanisms ;	7	3	3	533	60.4	7.93	-	-	-	-	-	-
Q3UDK1	TRAF-type zinc finger domain-containing protein 1 OS=Mus musculus OX=10090 GN=Trafd1 PE=1 SV=1	Trafd1	1	Molecular Function:zinc ion binding (GO:0008270)	--	--	--	--	--	--	7	3	3	580	64.2	7.9	-	-	-	-	-	-
Q8BIJ7	RUN and FYVE domain-containing protein 1 OS=Mus musculus OX=10090 GN=Rufy1 PE=1 SV=1	Rufy1	1	Molecular Function:metal ion binding (GO:0046872)	RUN and FYVE domain-containing protein 1	--	ko04144 Endocytosis	--	--	--	7	4	4	712	80.3	7.88	-	-	-	-	-	-
P70398	Probable ubiquitin carboxyl-terminal hydrolase FAF-X OS=Mus musculus OX=10090 GN=Usp9x PE=1 SV=2	Usp9x	2	Biological Process:protein deubiquitination (GO:0016579),Molecular Function:thiol-dependent ubiquitinyl hydrolase activity (GO:0036459)	ubiquitin carboxyl-terminal hydrolase 9/24	3.4.19.12	--	--	--	--	3	7	7	2559	290.5	7.85	-	-	-	-	-	-
Q6P9R2	Serine/threonine-protein kinase OSR1 OS=Mus musculus OX=10090 GN=Oxsr1 PE=1 SV=1	Oxsr1	5	Molecular Function:protein kinase activity (GO:0004672),Molecular Function:protein serine/threonine kinase activity (GO:0004674),Molecular Function:ATP binding (GO:0005524),Biological Process:protein phosphorylation (GO:0006468),Biological Process:intracellular signal transduction (GO:0035556)	serine/threonine-protein kinase OSR1/STK39	2.7.11.1	--	Serine/threonine protein kinase	T	Signal transduction mechanisms ;	8	3	3	527	58.2	7.84	-	-	-	-	-	-
O35295	Transcriptional activator protein Pur-beta OS=Mus musculus OX=10090 GN=Purb PE=1 SV=3	Purb	3	Molecular Function:DNA binding (GO:0003677),Biological Process:cell proliferation (GO:0008283),Biological Process:cell differentiation (GO:0030154)	transcriptional activator protein Pur-beta	--	--	--	--	--	12	2	2	324	33.9	7.83	-	-	-	-	-	-
A9XX86	MCG21506 OS=Mus musculus OX=10090 GN=Mgl2 PE=1 SV=1	Mgl2	--	--	--	--	--	--	--	--	7	2	2	381	43.5	7.82	-	-	-	-	-	-
Q8BYW1	Rho GTPase-activating protein 25 OS=Mus musculus OX=10090 GN=Arhgap25 PE=1 SV=2	Arhgap25	1	Biological Process:signal transduction (GO:0007165)	Rho GTPase-activating protein 22/24/25	--	--	--	--	--	6	3	3	648	73.3	7.79	-	-	-	-	-	-
P70670	Nascent polypeptide-associated complex subunit alpha, muscle-specific form OS=Mus musculus OX=10090 GN=Naca PE=1 SV=2	Naca	--	--	nascent polypeptide-associated complex subunit alpha	--	--	--	--	--	1	2	2	2187	220.4	7.69	-	-	-	-	-	-
K4DI77	WD repeat-containing protein 81 (Fragment) OS=Mus musculus OX=10090 GN=Wdr81 PE=1 SV=1	Wdr81	1	Molecular Function:protein binding (GO:0005515)	WD repeat-containing protein 81	--	--	Uncharacterized protein, contains caspase domain	R	General function prediction only ;	2	2	2	1934	211.8	7.68	-	-	-	-	-	-
Q8BYI6	Lysophosphatidylcholine acyltransferase 2 OS=Mus musculus OX=10090 GN=Lpcat2 PE=1 SV=1	Lpcat2	2	Molecular Function:calcium ion binding (GO:0005509),Biological Process:metabolic process (GO:0008152)	--	--	ko00564 Glycerophospholipid metabolism ko00565 Ether lipid metabolism ko01100 Metabolic pathways	1-acyl-sn-glycerol-3-phosphate acyltransferase	I	Lipid transport and metabolism ;	9	5	5	544	60.2	7.68	-	-	-	-	-	-
O54834	Rho GTPase-activating protein 6 OS=Mus musculus OX=10090 GN=Arhgap6 PE=1 SV=3	Arhgap6	4	Molecular Function:GTPase activator activity (GO:0005096),Biological Process:actin filament organization (GO:0007015),Biological Process:signal transduction (GO:0007165),Biological Process:regulation of GTPase activity (GO:0043087)	Rho GTPase-activating protein 6	--	--	--	--	--	3	2	2	987	108.8	7.57	-	-	-	-	-	-
P42227	Signal transducer and activator of transcription 3 OS=Mus musculus OX=10090 GN=Stat3 PE=1 SV=2	Stat3	4	Molecular Function:DNA binding (GO:0003677),Molecular Function:signal transducer activity (GO:0004871),Cellular Component:nucleus (GO:0005634),Biological Process:signal transduction (GO:0007165)	signal transducer and activator of transcription 3	--	ko01521 EGFR tyrosine kinase inhibitor resistance ko04062 Chemokine signaling pathway ko04066 HIF-1 signaling pathway ko04068 FoxO signaling pathway ko04217 Necroptosis ko04550 Signaling pathways regulating pluripotency of stem cells ko04630 Jak-STAT signaling pathway ko04659 Th17 cell differentiation ko04917 Prolactin signaling pathway ko04920 Adipocytokine signaling pathway ko04931 Insulin resi…	--	--	--	10	5	5	770	88	7.52	-	-	-	-	-	-
P56480	ATP synthase subunit beta, mitochondrial OS=Mus musculus OX=10090 GN=Atp5f1b PE=1 SV=2	Atp5f1b	3	Molecular Function:ATP binding (GO:0005524),Biological Process:proton transport (GO:0015992),Biological Process:ATP metabolic process (GO:0046034)	F-type H+-transporting ATPase subunit beta	3.6.3.14	ko00190 Oxidative phosphorylation ko01100 Metabolic pathways ko05010 Alzheimer's disease ko05012 Parkinson's disease ko05016 Huntington's disease	FoF1-type ATP synthase, beta subunit	C	Energy production and conversion ;	11	4	4	529	56.3	7.5	-	-	-	-	-	-
P70290	55 kDa erythrocyte membrane protein OS=Mus musculus OX=10090 GN=Mpp1 PE=1 SV=1	Mpp1	1	Molecular Function:protein binding (GO:0005515)	55 kDa erythrocyte membrane protein	--	--	Guanylate kinase	F	Nucleotide transport and metabolism ;	11	4	4	466	52.2	7.46	-	-	-	-	-	-
Q9QXB9	Developmentally-regulated GTP-binding protein 2 OS=Mus musculus OX=10090 GN=Drg2 PE=1 SV=1	Drg2	1	Molecular Function:GTP binding (GO:0005525)	uncharacterized protein	--	--	Ribosome-interacting GTPase 1	J	Translation, ribosomal structure and biogenesis ;	11	3	3	364	40.7	7.46	-	-	-	-	-	-
Q6ZQ08	CCR4-NOT transcription complex subunit 1 OS=Mus musculus OX=10090 GN=Cnot1 PE=1 SV=2	Cnot1	--	--	CCR4-NOT transcription complex subunit 1	--	ko03018 RNA degradation	--	--	--	2	4	4	2375	266.6	7.44	-	-	-	-	-	-
Q8C0J6	Ankyrin repeat domain-containing protein SOWAHC OS=Mus musculus OX=10090 GN=Sowahc PE=1 SV=2	Sowahc	1	Molecular Function:protein binding (GO:0005515)	--	--	--	Ankyrin repeat	T	Signal transduction mechanisms ;	8	3	3	512	54.9	7.4	-	-	-	-	-	-
A0A286YCV9	Kinesin family member 13B OS=Mus musculus OX=10090 GN=Kif13b PE=1 SV=1	Kif13b	6	Molecular Function:microtubule motor activity (GO:0003777),Molecular Function:protein binding (GO:0005515),Molecular Function:ATP binding (GO:0005524),Biological Process:microtubule-based movement (GO:0007018),Molecular Function:microtubule binding (GO:0008017),Biological Process:plus-end-directed vesicle transport along microtubule (GO:0072383)	kinesin family member 13	--	--	--	--	--	2	2	2	1847	204.8	7.25	-	-	-	-	-	-
Q7TPH6	E3 ubiquitin-protein ligase MYCBP2 OS=Mus musculus OX=10090 GN=Mycbp2 PE=1 SV=3	Mycbp2	2	Molecular Function:protein binding (GO:0005515),Molecular Function:zinc ion binding (GO:0008270)	E3 ubiquitin-protein ligase MYCBP2	2.3.2.27	--	Alpha-tubulin suppressor and related RCC1 domain-containing proteins	DZ	Cell cycle control, cell division, chromosome partitioning ; Cytoskeleton ;	1	3	3	4749	520.9	7.19	-	-	-	-	-	-
E9QLQ7	Ras-related protein Rab-7L1 OS=Mus musculus OX=10090 GN=Rab29 PE=1 SV=1	Rab29	2	Molecular Function:GTP binding (GO:0005525),Biological Process:small GTPase mediated signal transduction (GO:0007264)	Ras-related protein Rab-7L1	--	--	GTPase SAR1 family domain	R	General function prediction only ;	19	3	2	204	23	7.17	-	-	-	-	-	-
Q3T9L0	Uncharacterized protein OS=Mus musculus OX=10090 GN=Ddx39 PE=2 SV=1	Ddx39	2	Molecular Function:nucleic acid binding (GO:0003676),Molecular Function:ATP binding (GO:0005524)	ATP-dependent RNA helicase DDX39	3.6.4.13	--	Superfamily II DNA and RNA helicase	L	Replication, recombination and repair ;	15	6	6	427	49.1	7.15	-	-	-	-	-	-
C0IQA7	Testis specific expressed protein 5 OS=Mus musculus OX=10090 GN=4930544G11Rik PE=2 SV=1	4930544G11Rik	2	Molecular Function:GTP binding (GO:0005525),Biological Process:small GTPase mediated signal transduction (GO:0007264)	Ras homolog gene family, member A	--	ko04014 Ras signaling pathway ko04015 Rap1 signaling pathway ko04022 cGMP-PKG signaling pathway ko04024 cAMP signaling pathway ko04062 Chemokine signaling pathway ko04071 Sphingolipid signaling pathway ko04072 Phospholipase D signaling pathway ko04144 Endocytosis ko04150 mTOR signaling pathway ko04270 Vascular smooth muscle contraction ko04310 Wnt signaling pathway ko04350 TGF-beta signaling path…	GTPase SAR1 family domain	R	General function prediction only ;	18	2	1	193	21.6	7.13	-	-	-	-	-	-
Q3U900	Dolichyl-diphosphooligosaccharide--protein glycosyltransferase subunit 1 OS=Mus musculus OX=10090 GN=Rpn1 PE=2 SV=1	Rpn1	4	Molecular Function:dolichyl-diphosphooligosaccharide-protein glycotransferase activity (GO:0004579),Cellular Component:endoplasmic reticulum (GO:0005783),Biological Process:protein glycosylation (GO:0006486),Cellular Component:integral component of membrane (GO:0016021)	oligosaccharyltransferase complex subunit alpha (ribophorin I)	--	ko00510 N-Glycan biosynthesis ko01100 Metabolic pathways ko04141 Protein processing in endoplasmic reticulum	--	--	--	5	3	3	608	68.5	6.98	-	-	-	-	-	-
Q8K2H4	Arf-GAP with coiled-coil, ANK repeat and PH domain-containing protein 1 OS=Mus musculus OX=10090 GN=Acap1 PE=1 SV=1	Acap1	2	Molecular Function:GTPase activator activity (GO:0005096),Molecular Function:protein binding (GO:0005515)	Arf-GAP with coiled-coil, ANK repeat and PH domain-containing protein	--	ko04144 Endocytosis	Ankyrin repeat	T	Signal transduction mechanisms ;	6	3	3	740	81.7	6.98	-	-	-	-	-	-
Q6Q899	Probable ATP-dependent RNA helicase DDX58 OS=Mus musculus OX=10090 GN=Ddx58 PE=1 SV=2	Ddx58	3	Molecular Function:DNA binding (GO:0003677),Molecular Function:ATP binding (GO:0005524),Molecular Function:hydrolase activity (GO:0016787)	ATP-dependent RNA helicase DDX58	3.6.3.14	ko04064 NF-kappa B signaling pathway ko04622 RIG-I-like receptor signaling pathway ko04623 Cytosolic DNA-sensing pathway ko05160 Hepatitis C ko05161 Hepatitis B ko05162 Measles ko05164 Influenza A ko05168 Herpes simplex infection ko05169 Epstein-Barr virus infection	ERCC4-type nuclease	L	Replication, recombination and repair ;	5	3	3	926	105.9	6.97	-	-	-	-	-	-
P48410	ATP-binding cassette sub-family D member 1 OS=Mus musculus OX=10090 GN=Abcd1 PE=1 SV=1	Abcd1	7	Molecular Function:ATP binding (GO:0005524),Cellular Component:peroxisomal membrane (GO:0005778),Biological Process:fatty acid beta-oxidation (GO:0006635),Biological Process:transport (GO:0006810),Cellular Component:integral component of membrane (GO:0016021),Molecular Function:ATPase activity (GO:0016887),Biological Process:transmembrane transport (GO:0055085)	ATP-binding cassette, subfamily D (ALD), member 1	--	ko02010 ABC transporters ko04146 Peroxisome	ABC-type uncharacterized transport system, permease and ATPase components	R	General function prediction only ;	6	3	3	736	81.8	6.94	-	-	-	-	-	-
Q571M2	MKIAA4025 protein (Fragment) OS=Mus musculus OX=10090 GN=Hspa4 PE=2 SV=1	Hspa4	--	--	heat shock 70kDa protein 4	--	ko04530 Tight junction ko04612 Antigen processing and presentation	Molecular chaperone DnaK (HSP70)	O	Posttranslational modification, protein turnover, chaperones ;	5	3	3	930	103.2	6.93	-	-	-	-	-	-
O70503	Very-long-chain 3-oxoacyl-CoA reductase OS=Mus musculus OX=10090 GN=Hsd17b12 PE=1 SV=1	Hsd17b12	--	--	--	--	ko00062 Fatty acid elongation ko00140 Steroid hormone biosynthesis ko01040 Biosynthesis of unsaturated fatty acids ko01100 Metabolic pathways ko01212 Fatty acid metabolism	Short-chain dehydrogenase	R	General function prediction only ;	14	3	3	312	34.7	6.86	-	-	-	-	-	-
Q3TZ32	Uncharacterized protein OS=Mus musculus OX=10090 GN=Aars PE=2 SV=1	Aars	7	Molecular Function:nucleotide binding (GO:0000166),Molecular Function:nucleic acid binding (GO:0003676),Molecular Function:alanine-tRNA ligase activity (GO:0004813),Molecular Function:ATP binding (GO:0005524),Cellular Component:cytoplasm (GO:0005737),Biological Process:alanyl-tRNA aminoacylation (GO:0006419),Biological Process:tRNA aminoacylation (GO:0043039)	alanyl-tRNA synthetase	6.1.1.7	ko00970 Aminoacyl-tRNA biosynthesis	Alanyl-tRNA synthetase	J	Translation, ribosomal structure and biogenesis ;	3	3	3	968	106.8	6.85	-	-	-	-	-	-
Q8K1M6	Dynamin-1-like protein OS=Mus musculus OX=10090 GN=Dnm1l PE=1 SV=2	Dnm1l	4	Biological Process:mitochondrial fission (GO:0000266),Molecular Function:GTPase activity (GO:0003924),Molecular Function:GTP binding (GO:0005525),Biological Process:peroxisome fission (GO:0016559)	dynamin 1-like protein	3.6.5.5	ko04217 Necroptosis ko04621 NOD-like receptor signaling pathway ko04668 TNF signaling pathway	--	--	--	5	3	3	742	82.6	6.83	-	-	-	-	-	-
P61028	Ras-related protein Rab-8B OS=Mus musculus OX=10090 GN=Rab8b PE=1 SV=1	Rab8b	2	Molecular Function:GTP binding (GO:0005525),Biological Process:small GTPase mediated signal transduction (GO:0007264)	Ras-related protein Rab-8B	--	ko04530 Tight junction	GTPase SAR1 family domain	R	General function prediction only ;	19	4	1	207	23.6	6.82	-	-	-	-	-	-
E9QJY0	Cationic amino acid transporter 2 OS=Mus musculus OX=10090 GN=Slc7a2 PE=1 SV=1	Slc7a2	3	Biological Process:amino acid transmembrane transport (GO:0003333),Molecular Function:amino acid transmembrane transporter activity (GO:0015171),Cellular Component:membrane (GO:0016020)	solute carrier family 7 (cationic amino acid transporter), member 2	--	--	Amino acid transporter	E	Amino acid transport and metabolism ;	5	3	3	674	73.6	6.78	-	-	-	-	-	-
Q921H8	3-ketoacyl-CoA thiolase A, peroxisomal OS=Mus musculus OX=10090 GN=Acaa1a PE=1 SV=1	Acaa1a	1	Biological Process:metabolic process (GO:0008152)	acetyl-CoA acyltransferase 1	2.3.1.16	ko00071 Fatty acid degradation ko00280 Valine, leucine and isoleucine degradation ko00592 alpha-Linolenic acid metabolism ko01040 Biosynthesis of unsaturated fatty acids ko01100 Metabolic pathways ko01212 Fatty acid metabolism ko03320 PPAR signaling pathway ko04146 Peroxisome	Acetyl-CoA acetyltransferase	I	Lipid transport and metabolism ;	11	3	3	424	43.9	6.73	-	-	-	-	-	-
Q6ZPF4	Formin-like protein 3 OS=Mus musculus OX=10090 GN=Fmnl3 PE=1 SV=2	Fmnl3	7	Molecular Function:actin binding (GO:0003779),Biological Process:cytoskeleton organization (GO:0007010),Biological Process:regulation of cell shape (GO:0008360),Biological Process:cellular component organization (GO:0016043),Biological Process:cell migration (GO:0016477),Molecular Function:Rho GTPase binding (GO:0017048),Biological Process:actin cytoskeleton organization (GO:0030036)	--	--	--	--	--	--	5	4	4	1028	117.1	6.71	-	-	-	-	-	-
P52633	Signal transducer and transcription activator 6 OS=Mus musculus OX=10090 GN=Stat6 PE=1 SV=2	Stat6	4	Molecular Function:DNA binding (GO:0003677),Molecular Function:signal transducer activity (GO:0004871),Cellular Component:nucleus (GO:0005634),Biological Process:signal transduction (GO:0007165)	signal transducer and activator of transcription 6	--	ko04217 Necroptosis ko04630 Jak-STAT signaling pathway ko04658 Th1 and Th2 cell differentiation ko04659 Th17 cell differentiation ko05161 Hepatitis B ko05200 Pathways in cancer ko05321 Inflammatory bowel disease (IBD)	--	--	--	6	4	4	837	93.4	6.69	-	-	-	-	-	-
Q9D071	MMS19 nucleotide excision repair protein homolog OS=Mus musculus OX=10090 GN=Mms19 PE=1 SV=1	Mms19	--	--	DNA repair/transcription protein MET18/MMS19	--	--	--	--	--	5	3	3	1031	113	6.63	-	-	-	-	-	-
G3X8X7	Vacuolar protein sorting-associated protein 16 homolog OS=Mus musculus OX=10090 GN=Vps16 PE=1 SV=1	Vps16	2	Cellular Component:cytoplasm (GO:0005737),Biological Process:intracellular protein transport (GO:0006886)	vacuolar protein sorting-associated protein 16	--	0	--	--	--	3	2	2	839	94.8	6.61	-	-	-	-	-	-
Q9Z1E4	Glycogen [starch] synthase, muscle OS=Mus musculus OX=10090 GN=Gys1 PE=1 SV=2	Gys1	2	Molecular Function:glycogen (starch) synthase activity (GO:0004373),Biological Process:glycogen biosynthetic process (GO:0005978)	glycogen synthase	2.4.1.11	ko00500 Starch and sucrose metabolism ko01100 Metabolic pathways ko04151 PI3K-Akt signaling pathway ko04152 AMPK signaling pathway ko04910 Insulin signaling pathway ko04922 Glucagon signaling pathway ko04931 Insulin resistance	Glycosyltransferase involved in cell wall bisynthesis	M	Cell wall/membrane/envelope biogenesis ;	4	3	3	738	83.9	6.56	-	-	-	-	-	-
Q6IME9	Keratin, type II cytoskeletal 72 OS=Mus musculus OX=10090 GN=Krt72 PE=3 SV=1	Krt72	3	Molecular Function:structural molecule activity (GO:0005198),Cellular Component:intermediate filament (GO:0005882),Cellular Component:keratin filament (GO:0045095)	type II keratin, basic	--	--	--	--	--	4	3	1	520	56.7	6.55	-	-	-	-	-	-
O54988	STE20-like serine/threonine-protein kinase OS=Mus musculus OX=10090 GN=Slk PE=1 SV=2	Slk	5	Molecular Function:protein kinase activity (GO:0004672),Molecular Function:protein serine/threonine kinase activity (GO:0004674),Molecular Function:protein binding (GO:0005515),Molecular Function:ATP binding (GO:0005524),Biological Process:protein phosphorylation (GO:0006468)	STE20-like kinase	2.7.11.1	ko04114 Oocyte meiosis	Serine/threonine protein kinase	T	Signal transduction mechanisms ;	3	3	3	1233	141.4	6.54	-	-	-	-	-	-
Q61171	Peroxiredoxin-2 OS=Mus musculus OX=10090 GN=Prdx2 PE=1 SV=3	Prdx2	7	Molecular Function:thioredoxin peroxidase activity (GO:0008379),Molecular Function:antioxidant activity (GO:0016209),Molecular Function:oxidoreductase activity (GO:0016491),Biological Process:removal of superoxide radicals (GO:0019430),Biological Process:cell redox homeostasis (GO:0045454),Molecular Function:peroxiredoxin activity (GO:0051920),Biological Process:oxidation-reduction process (GO:00…	peroxiredoxin (alkyl hydroperoxide reductase subunit C)	1.11.1.15	0	Alkyl hydroperoxide reductase subunit AhpC (peroxiredoxin)	V	Defense mechanisms ;	14	2	2	198	21.8	6.51	-	-	-	-	-	-
Q5EBP9	Tripartite motif-containing 28 OS=Mus musculus OX=10090 GN=Trim28 PE=2 SV=1	Trim28	3	Molecular Function:protein binding (GO:0005515),Cellular Component:intracellular (GO:0005622),Molecular Function:zinc ion binding (GO:0008270)	tripartite motif-containing protein 28	2.3.2.27	--	--	--	--	4	2	2	834	88.8	6.43	-	-	-	-	-	-
Q3UPL0	Protein transport protein Sec31A OS=Mus musculus OX=10090 GN=Sec31a PE=1 SV=2	Sec31a	1	Molecular Function:protein binding (GO:0005515)	protein transport protein SEC31	--	ko04141 Protein processing in endoplasmic reticulum	Predicted NTPase, NACHT family domain	T	Signal transduction mechanisms ;	4	3	3	1230	133.5	6.42	-	-	-	-	-	-
A7UAK5	6-phosphofructo-2-kinase/fructose-2, 6-biphosphatase 3 splice variant 2 OS=Mus musculus OX=10090 GN=Pfkfb3 PE=1 SV=1	Pfkfb3	5	Molecular Function:catalytic activity (GO:0003824),Molecular Function:6-phosphofructo-2-kinase activity (GO:0003873),Molecular Function:ATP binding (GO:0005524),Biological Process:fructose metabolic process (GO:0006000),Biological Process:fructose 2,6-bisphosphate metabolic process (GO:0006003)	--	--	ko00051 Fructose and mannose metabolism ko04066 HIF-1 signaling pathway ko04152 AMPK signaling pathway	Shikimate kinase	E	Amino acid transport and metabolism ;	6	3	3	555	63.6	6.39	-	-	-	-	-	-
B2RR82	Intersectin-2 OS=Mus musculus OX=10090 GN=Itsn2 PE=1 SV=1	Itsn2	5	Molecular Function:Rho guanyl-nucleotide exchange factor activity (GO:0005089),Molecular Function:calcium ion binding (GO:0005509),Molecular Function:protein binding (GO:0005515),Biological Process:endocytosis (GO:0006897),Biological Process:regulation of Rho protein signal transduction (GO:0035023)	intersectin	--	--	Membrane protein involved in colicin uptake	M	Cell wall/membrane/envelope biogenesis ;	2	3	3	1685	191.6	6.38	-	-	-	-	-	-
P26516	26S proteasome non-ATPase regulatory subunit 7 OS=Mus musculus OX=10090 GN=Psmd7 PE=1 SV=2	Psmd7	2	Molecular Function:protein binding (GO:0005515),Cellular Component:proteasome regulatory particle (GO:0005838)	26S proteasome regulatory subunit N8	--	ko03050 Proteasome ko05169 Epstein-Barr virus infection	--	--	--	15	3	3	321	36.5	6.34	-	-	-	-	-	-
O35465	Peptidyl-prolyl cis-trans isomerase FKBP8 OS=Mus musculus OX=10090 GN=Fkbp8 PE=1 SV=2	Fkbp8	1	Molecular Function:protein binding (GO:0005515)	FK506-binding protein 8	5.2.1.8	--	FKBP-type peptidyl-prolyl cis-trans isomerase	O	Posttranslational modification, protein turnover, chaperones ;	7	2	2	402	43.5	6.32	-	-	-	-	-	-
P34960	Macrophage metalloelastase OS=Mus musculus OX=10090 GN=Mmp12 PE=1 SV=3	Mmp12	6	Molecular Function:metalloendopeptidase activity (GO:0004222),Biological Process:proteolysis (GO:0006508),Molecular Function:metallopeptidase activity (GO:0008237),Molecular Function:zinc ion binding (GO:0008270),Cellular Component:extracellular matrix (GO:0031012),Biological Process:wound healing (GO:0042060)	matrix metalloproteinase-12 (macrophage elastase)	3.4.24.65	--	Predicted Zn-dependent protease	O	Posttranslational modification, protein turnover, chaperones ;	11	5	5	473	54.9	6.29	-	-	-	-	-	-
O89079	Coatomer subunit epsilon OS=Mus musculus OX=10090 GN=Cope PE=1 SV=3	Cope	1	Molecular Function:structural molecule activity (GO:0005198)	coatomer subunit epsilon	--	--	--	--	--	11	2	2	308	34.5	6.28	-	-	-	-	-	-
Q0GUM3	Interferon-gamma-inducible p47 GTPase OS=Mus musculus OX=10090 GN=Gm12250 PE=2 SV=1	Gm12250	2	Molecular Function:GTP binding (GO:0005525),Cellular Component:membrane (GO:0016020)	--	--	--	Predicted GTPases	R	General function prediction only ;	8	2	2	417	47.2	6.27	-	-	-	-	-	-
B2RRZ7	TNFRSF1A-associated via death domain OS=Mus musculus OX=10090 GN=Tradd PE=1 SV=1	Tradd	4	Molecular Function:signal transducer activity (GO:0004871),Molecular Function:protein binding (GO:0005515),Biological Process:signal transduction (GO:0007165),Biological Process:positive regulation of I-kappaB kinase/NF-kappaB signaling (GO:0043123)	tumor necrosis factor receptor type 1-associated DEATH domain protein	--	ko04010 MAPK signaling pathway ko04064 NF-kappa B signaling pathway ko04071 Sphingolipid signaling pathway ko04210 Apoptosis ko04217 Necroptosis ko04622 RIG-I-like receptor signaling pathway ko04657 IL-17 signaling pathway ko04668 TNF signaling pathway ko04920 Adipocytokine signaling pathway ko05152 Tuberculosis ko05160 Hepatitis C ko05165 Human papillomavirus infection ko05167 Kaposi's sarcoma-a…	--	--	--	9	2	2	310	34.6	6.26	-	-	-	-	-	-
P49615	Cyclin-dependent-like kinase 5 OS=Mus musculus OX=10090 GN=Cdk5 PE=1 SV=1	Cdk5	3	Molecular Function:protein kinase activity (GO:0004672),Molecular Function:ATP binding (GO:0005524),Biological Process:protein phosphorylation (GO:0006468)	cyclin-dependent kinase 5	2.7.11.22	ko04360 Axon guidance ko05010 Alzheimer's disease ko05030 Cocaine addiction	Predicted ATPase	R	General function prediction only ;	8	3	2	292	33.3	6.24	-	-	-	-	-	-
P43275	Histone H1.1 OS=Mus musculus OX=10090 GN=Hist1h1a PE=1 SV=2	Hist1h1a	4	Cellular Component:nucleosome (GO:0000786),Molecular Function:DNA binding (GO:0003677),Cellular Component:nucleus (GO:0005634),Biological Process:nucleosome assembly (GO:0006334)	histone H1/5	--	--	--	--	--	14	2	1	213	21.8	6.22	-	-	-	-	-	-
Q3TX25	Aldehyde dehydrogenase OS=Mus musculus OX=10090 GN=Aldh3b1 PE=1 SV=1	Aldh3b1	3	Biological Process:metabolic process (GO:0008152),Molecular Function:oxidoreductase activity (GO:0016491),Biological Process:oxidation-reduction process (GO:0055114)	aldehyde dehydrogenase (NAD(P)+)	1.2.1.5	ko00010 Glycolysis / Gluconeogenesis ko00340 Histidine metabolism ko00350 Tyrosine metabolism ko00360 Phenylalanine metabolism ko00410 beta-Alanine metabolism ko00980 Metabolism of xenobiotics by cytochrome P450 ko00982 Drug metabolism - cytochrome P450 ko01100 Metabolic pathways ko05204 Chemical carcinogenesis	Acyl-CoA reductase or other NAD-dependent aldehyde dehydrogenase	C	Energy production and conversion ;	6	2	2	468	52.3	6.15	-	-	-	-	-	-
Q8R550	SH3 domain-containing kinase-binding protein 1 OS=Mus musculus OX=10090 GN=Sh3kbp1 PE=1 SV=1	Sh3kbp1	1	Molecular Function:protein binding (GO:0005515)	SH3 domain-containing kinase-binding protein 1	--	ko04144 Endocytosis	--	--	--	3	2	2	709	78.1	6.15	-	-	-	-	-	-
P04627	Serine/threonine-protein kinase A-Raf OS=Mus musculus OX=10090 GN=Araf PE=1 SV=2	Araf	5	Molecular Function:protein kinase activity (GO:0004672),Molecular Function:ATP binding (GO:0005524),Biological Process:protein phosphorylation (GO:0006468),Biological Process:signal transduction (GO:0007165),Biological Process:intracellular signal transduction (GO:0035556)	A-Raf proto-oncogene serine/threonine-protein kinase	2.7.11.1	ko01521 EGFR tyrosine kinase inhibitor resistance ko01522 Endocrine resistance ko04010 MAPK signaling pathway ko04012 ErbB signaling pathway ko04068 FoxO signaling pathway ko04270 Vascular smooth muscle contraction ko04650 Natural killer cell mediated cytotoxicity ko04720 Long-term potentiation ko04726 Serotonergic synapse ko04730 Long-term depression ko04810 Regulation of actin cytoskeleton ko04…	Ankyrin repeat	T	Signal transduction mechanisms ;	4	2	2	604	67.5	6.13	-	-	-	-	-	-
Q80UU6	Opioid growth factor receptor OS=Mus musculus OX=10090 GN=Ogfr PE=2 SV=1	Ogfr	2	Molecular Function:receptor activity (GO:0004872),Cellular Component:membrane (GO:0016020)	--	--	--	Transcription elongation factor	K	Transcription ;	4	2	2	633	70.6	6.12	-	-	-	-	-	-
Q8C2E7	WASH complex subunit 5 OS=Mus musculus OX=10090 GN=Washc5 PE=1 SV=2	Washc5	1	Cellular Component:WASH complex (GO:0071203)	WASH complex subunit strumpellin	--	ko04144 Endocytosis	--	--	--	3	3	3	1159	134	6.11	-	-	-	-	-	-
P10749	Interleukin-1 beta OS=Mus musculus OX=10090 GN=Il1b PE=1 SV=1	Il1b	6	Molecular Function:cytokine activity (GO:0005125),Molecular Function:interleukin-1 receptor binding (GO:0005149),Cellular Component:extracellular region (GO:0005576),Cellular Component:extracellular space (GO:0005615),Biological Process:inflammatory response (GO:0006954),Biological Process:immune response (GO:0006955)	interleukin 1 beta	--	ko01523 Antifolate resistance ko04010 MAPK signaling pathway ko04060 Cytokine-cytokine receptor interaction ko04064 NF-kappa B signaling pathway ko04217 Necroptosis ko04380 Osteoclast differentiation ko04620 Toll-like receptor signaling pathway ko04621 NOD-like receptor signaling pathway ko04623 Cytosolic DNA-sensing pathway ko04640 Hematopoietic cell lineage ko04657 IL-17 signaling pathway ko046…	--	--	--	12	3	3	269	30.9	6.06	-	-	-	-	-	-
E0CYH7	Filamin A-interacting protein 1-like OS=Mus musculus OX=10090 GN=Filip1l PE=1 SV=1	Filip1l	--	--	--	--	--	Chromosome segregation ATPase	D	Cell cycle control, cell division, chromosome partitioning ;	2	2	2	1131	129.8	6.06	-	-	-	-	-	-
Q60668	Heterogeneous nuclear ribonucleoprotein D0 OS=Mus musculus OX=10090 GN=Hnrnpd PE=1 SV=2	Hnrnpd	1	Molecular Function:nucleic acid binding (GO:0003676)	heterogeneous nuclear ribonucleoprotein A/B/D	--	--	RNA recognition motif (RRM) domain	J	Translation, ribosomal structure and biogenesis ;	9	3	2	355	38.3	6	-	-	-	-	-	-
P14115	60S ribosomal protein L27a OS=Mus musculus OX=10090 GN=Rpl27a PE=1 SV=5	Rpl27a	--	--	large subunit ribosomal protein L27Ae	--	ko03010 Ribosome	Ribosomal protein L15	J	Translation, ribosomal structure and biogenesis ;	16	2	2	148	16.6	5.99	-	-	-	-	-	-
Q7TNL5	Serine/threonine-protein phosphatase 2A 56 kDa regulatory subunit OS=Mus musculus OX=10090 GN=Ppp2r5d PE=1 SV=1	Ppp2r5d	3	Cellular Component:protein phosphatase type 2A complex (GO:0000159),Biological Process:signal transduction (GO:0007165),Molecular Function:protein phosphatase regulator activity (GO:0019888)	serine/threonine-protein phosphatase 2A regulatory subunit B'	--	ko03015 mRNA surveillance pathway ko04071 Sphingolipid signaling pathway ko04114 Oocyte meiosis ko04151 PI3K-Akt signaling pathway ko04152 AMPK signaling pathway ko04261 Adrenergic signaling in cardiomyocytes ko04728 Dopaminergic synapse ko05165 Human papillomavirus infection	--	--	--	6	2	2	595	69.1	5.96	-	-	-	-	-	-
A0Q4K9	50S ribosomal protein L17 OS=Francisella tularensis subsp. novicida (strain U112) OX=401614 GN=rplQ PE=3 SV=1	rplQ	4	Molecular Function:structural constituent of ribosome (GO:0003735),Cellular Component:intracellular (GO:0005622),Cellular Component:ribosome (GO:0005840),Biological Process:translation (GO:0006412)	large subunit ribosomal protein L17	--	ko03010 Ribosome	Ribosomal protein L17	J	Translation, ribosomal structure and biogenesis ;	18	3	3	145	16.8	5.93	-	-	-	-	-	-
A6X8Z5	Rho GTPase-activating protein 31 OS=Mus musculus OX=10090 GN=Arhgap31 PE=1 SV=1	Arhgap31	1	Biological Process:signal transduction (GO:0007165)	Rho GTPase-activating protein 31	--	--	--	--	--	2	2	1	1425	155.2	5.91	-	-	-	-	-	-
Q5DU30	Apoptotic protease-activating factor 1 (Fragment) OS=Mus musculus OX=10090 GN=Apaf1 PE=2 SV=1	Apaf1	3	Molecular Function:protein binding (GO:0005515),Biological Process:regulation of apoptotic process (GO:0042981),Molecular Function:ADP binding (GO:0043531)	apoptotic protease-activating factor	--	ko01524 Platinum drug resistance ko04115 p53 signaling pathway ko04210 Apoptosis ko04215 Apoptosis - multiple species ko05010 Alzheimer's disease ko05012 Parkinson's disease ko05014 Amyotrophic lateral sclerosis (ALS) ko05016 Huntington's disease ko05134 Legionellosis ko05152 Tuberculosis ko05161 Hepatitis B ko05200 Pathways in cancer ko05222 Small cell lung cancer	ATP-, maltotriose- and DNA-dependent transcriptional regulator MalT	K	Transcription ;	2	2	2	1251	141.1	5.85	-	-	-	-	-	-
P62331	ADP-ribosylation factor 6 OS=Mus musculus OX=10090 GN=Arf6 PE=1 SV=2	Arf6	3	Molecular Function:GTP binding (GO:0005525),Cellular Component:intracellular (GO:0005622),Biological Process:small GTPase mediated signal transduction (GO:0007264)	ADP-ribosylation factor 6	--	ko04014 Ras signaling pathway ko04072 Phospholipase D signaling pathway ko04144 Endocytosis ko04666 Fc gamma R-mediated phagocytosis	GTPase SAR1 family domain	R	General function prediction only ;	21	2	2	175	20.1	5.84	-	-	-	-	-	-
Q31173	MHC H-2K-k protein OS=Mus musculus OX=10090 PE=3 SV=1		3	Molecular Function:protein binding (GO:0005515),Biological Process:immune response (GO:0006955),Biological Process:antigen processing and presentation (GO:0019882)	major histocompatibility complex, class I	--	ko04144 Endocytosis ko04145 Phagosome ko04218 Cellular senescence ko04514 Cell adhesion molecules (CAMs) ko04612 Antigen processing and presentation ko04940 Type I diabetes mellitus ko05165 Human papillomavirus infection ko05166 HTLV-I infection ko05167 Kaposi's sarcoma-associated herpesvirus infection ko05168 Herpes simplex infection ko05169 Epstein-Barr virus infection ko05203 Viral carcinogene…	--	--	--	6	2	1	374	42.1	5.82	-	-	-	-	-	-
Q53X15	Protein S100 OS=Mus musculus OX=10090 GN=S100a8 PE=1 SV=1	S100a8	8	Molecular Function:calcium ion binding (GO:0005509),Molecular Function:microtubule binding (GO:0008017),Molecular Function:zinc ion binding (GO:0008270),Molecular Function:Toll-like receptor 4 binding (GO:0035662),Biological Process:innate immune response (GO:0045087),Molecular Function:arachidonic acid binding (GO:0050544),Biological Process:regulation of inflammatory response (GO:0050727),Molec…	protein S100-A8	--	ko04657 IL-17 signaling pathway	--	--	--	27	1	1	89	10.3	5.81	-	-	-	-	-	-
Q9ES28	Rho guanine nucleotide exchange factor 7 OS=Mus musculus OX=10090 GN=Arhgef7 PE=1 SV=2	Arhgef7	3	Molecular Function:Rho guanyl-nucleotide exchange factor activity (GO:0005089),Molecular Function:protein binding (GO:0005515),Biological Process:regulation of Rho protein signal transduction (GO:0035023)	Rho guanine nucleotide exchange factor 7	--	ko04810 Regulation of actin cytoskeleton	--	--	--	3	2	2	862	97	5.81	-	-	-	-	-	-
Q99PT1	Rho GDP-dissociation inhibitor 1 OS=Mus musculus OX=10090 GN=Arhgdia PE=1 SV=3	Arhgdia	2	Molecular Function:Rho GDP-dissociation inhibitor activity (GO:0005094),Cellular Component:cytoplasm (GO:0005737)	Rho GDP-dissociation inhibitor	--	ko04722 Neurotrophin signaling pathway ko04962 Vasopressin-regulated water reabsorption	--	--	--	16	2	2	204	23.4	5.8	-	-	-	-	-	-
A0A0G2JEC4	Endophilin-B1 OS=Mus musculus OX=10090 GN=Sh3glb1 PE=1 SV=1	Sh3glb1	2	Molecular Function:protein binding (GO:0005515),Cellular Component:cytoplasm (GO:0005737)	endophilin-B1	--	ko04140 Autophagy - animal ko04144 Endocytosis	--	--	--	7	2	2	394	44.3	5.76	-	-	-	-	-	-
P97492	Regulator of G-protein signaling 14 OS=Mus musculus OX=10090 GN=Rgs14 PE=1 SV=2	Rgs14	9	Molecular Function:G-protein alpha-subunit binding (GO:0001965),Molecular Function:GDP-dissociation inhibitor activity (GO:0005092),Molecular Function:GTPase activator activity (GO:0005096),Biological Process:spindle organization (GO:0007051),Biological Process:signal transduction (GO:0007165),Molecular Function:microtubule binding (GO:0008017),Molecular Function:GTPase regulator activity (GO:003…	regulator of G-protein signaling 14	--	ko04015 Rap1 signaling pathway	--	--	--	8	2	2	547	59.8	5.75	-	-	-	-	-	-
B2RY04	Dedicator of cytokinesis protein 5 OS=Mus musculus OX=10090 GN=Dock5 PE=1 SV=2	Dock5	3	Molecular Function:guanyl-nucleotide exchange factor activity (GO:0005085),Molecular Function:protein binding (GO:0005515),Biological Process:small GTPase mediated signal transduction (GO:0007264)	dedicator of cytokinesis protein 5	--	--	--	--	--	2	2	1	1868	214.3	5.75	-	-	-	-	-	-
Q9DB73	NADH-cytochrome b5 reductase 1 OS=Mus musculus OX=10090 GN=Cyb5r1 PE=1 SV=1	Cyb5r1	2	Molecular Function:oxidoreductase activity (GO:0016491),Biological Process:oxidation-reduction process (GO:0055114)	cytochrome-b5 reductase	1.6.2.2	ko00520 Amino sugar and nucleotide sugar metabolism	Ferredoxin-NADP reductase	C	Energy production and conversion ;	4	1	1	305	34.1	5.73	-	-	-	-	-	-
A0A2C9F2D2	Annexin OS=Mus musculus OX=10090 GN=Anxa7 PE=1 SV=1	Anxa7	2	Molecular Function:calcium ion binding (GO:0005509),Molecular Function:calcium-dependent phospholipid binding (GO:0005544)	annexin A7/11	--	--	--	--	--	8	3	3	485	52.2	5.7	-	-	-	-	-	-
P35991	Tyrosine-protein kinase BTK OS=Mus musculus OX=10090 GN=Btk PE=1 SV=4	Btk	6	Molecular Function:protein kinase activity (GO:0004672),Molecular Function:protein tyrosine kinase activity (GO:0004713),Molecular Function:protein binding (GO:0005515),Molecular Function:ATP binding (GO:0005524),Biological Process:protein phosphorylation (GO:0006468),Biological Process:intracellular signal transduction (GO:0035556)	Bruton agammaglobulinemia tyrosine kinase	2.7.10.2	ko04064 NF-kappa B signaling pathway ko04380 Osteoclast differentiation ko04611 Platelet activation ko04662 B cell receptor signaling pathway ko04664 Fc epsilon RI signaling pathway ko05340 Primary immunodeficiency	PASTA domain, binds beta-lactams	M	Cell wall/membrane/envelope biogenesis ;	4	3	3	659	76.4	5.66	-	-	-	-	-	-
Q80ZX0	Sec24-related gene family, member B (S. cerevisiae) OS=Mus musculus OX=10090 GN=Sec24b PE=1 SV=1	Sec24b	4	Biological Process:intracellular protein transport (GO:0006886),Biological Process:ER to Golgi vesicle-mediated transport (GO:0006888),Molecular Function:zinc ion binding (GO:0008270),Cellular Component:COPII vesicle coat (GO:0030127)	protein transport protein SEC24	--	ko04141 Protein processing in endoplasmic reticulum	--	--	--	2	2	2	1251	135.5	5.59	-	-	-	-	-	-
D3YUV9	Eukaryotic translation initiation factor 4E type 2 OS=Mus musculus OX=10090 GN=Eif4e2 PE=1 SV=1	Eif4e2	4	Molecular Function:RNA binding (GO:0003723),Molecular Function:translation initiation factor activity (GO:0003743),Cellular Component:cytoplasm (GO:0005737),Biological Process:translational initiation (GO:0006413)	translation initiation factor 4E	--	ko01521 EGFR tyrosine kinase inhibitor resistance ko03013 RNA transport ko04066 HIF-1 signaling pathway ko04150 mTOR signaling pathway ko04151 PI3K-Akt signaling pathway ko04211 Longevity regulating pathway ko04910 Insulin signaling pathway	--	--	--	11	2	2	259	29.5	5.59	-	-	-	-	-	-
Q3UMA3	Hepatocyte growth factor-regulated tyrosine kinase substrate OS=Mus musculus OX=10090 GN=Hgs PE=1 SV=1	Hgs	2	Biological Process:intracellular protein transport (GO:0006886),Molecular Function:metal ion binding (GO:0046872)	hepatocyte growth factor-regulated tyrosine kinase substrate	--	ko04144 Endocytosis ko04145 Phagosome	--	--	--	3	2	2	776	86.1	5.53	-	-	-	-	-	-
Q69ZD1	MKIAA1699 protein (Fragment) OS=Mus musculus OX=10090 GN=Exoc4 PE=2 SV=1	Exoc4	3	Cellular Component:exocyst (GO:0000145),Biological Process:vesicle docking involved in exocytosis (GO:0006904),Biological Process:protein transport (GO:0015031)	exocyst complex component 4	--	--	--	--	--	3	2	2	977	110.7	5.5	-	-	-	-	-	-
Q3U026	Uncharacterized protein OS=Mus musculus OX=10090 GN=Mogs PE=2 SV=1	Mogs	2	Molecular Function:mannosyl-oligosaccharide glucosidase activity (GO:0004573),Biological Process:oligosaccharide metabolic process (GO:0009311)	mannosyl-oligosaccharide glucosidase	3.2.1.106	ko00510 N-Glycan biosynthesis ko01100 Metabolic pathways ko04141 Protein processing in endoplasmic reticulum	Neutral trehalase	G	Carbohydrate transport and metabolism ;	4	2	2	834	91.8	5.42	-	-	-	-	-	-
P50544	Very long-chain specific acyl-CoA dehydrogenase, mitochondrial OS=Mus musculus OX=10090 GN=Acadvl PE=1 SV=3	Acadvl	4	Molecular Function:acyl-CoA dehydrogenase activity (GO:0003995),Biological Process:metabolic process (GO:0008152),Molecular Function:flavin adenine dinucleotide binding (GO:0050660),Biological Process:oxidation-reduction process (GO:0055114)	very long chain acyl-CoA dehydrogenase	1.3.8.9	ko00071 Fatty acid degradation ko01100 Metabolic pathways ko01212 Fatty acid metabolism	Acyl-CoA dehydrogenase related to the alkylation response protein AidB	I	Lipid transport and metabolism ;	4	2	2	656	70.8	5.41	-	-	-	-	-	-
A0A0R4J1E2	Elongation factor 1-delta OS=Mus musculus OX=10090 GN=Eef1d PE=1 SV=1	Eef1d	2	Molecular Function:translation elongation factor activity (GO:0003746),Biological Process:translational elongation (GO:0006414)	elongation factor 1-delta	--	ko05168 Herpes simplex infection	--	--	--	5	3	3	660	72.9	5.36	-	-	-	-	-	-
Q3TAW4	Protein transport protein SEC23 OS=Mus musculus OX=10090 GN=Sec23b PE=2 SV=1	Sec23b	4	Biological Process:intracellular protein transport (GO:0006886),Biological Process:ER to Golgi vesicle-mediated transport (GO:0006888),Molecular Function:zinc ion binding (GO:0008270),Cellular Component:COPII vesicle coat (GO:0030127)	protein transport protein SEC23	--	ko04141 Protein processing in endoplasmic reticulum	--	--	--	5	3	3	767	86.3	5.33	-	-	-	-	-	-
Q91WT8	RNA-binding protein 47 OS=Mus musculus OX=10090 GN=Rbm47 PE=1 SV=1	Rbm47	1	Molecular Function:nucleic acid binding (GO:0003676)	--	--	--	RNA recognition motif (RRM) domain	J	Translation, ribosomal structure and biogenesis ;	3	1	1	590	64	5.29	-	-	-	-	-	-
Q8C1W9	Uncharacterized protein OS=Mus musculus OX=10090 GN=Nap1l4 PE=2 SV=1	Nap1l4	2	Cellular Component:nucleus (GO:0005634),Biological Process:nucleosome assembly (GO:0006334)	nucleosome assembly protein 1-like 4	--	--	--	--	--	6	2	1	422	47.3	5.24	-	-	-	-	-	-
D3YUV1	Nuclear receptor-binding protein OS=Mus musculus OX=10090 GN=Nrbp1 PE=1 SV=1	Nrbp1	3	Molecular Function:protein kinase activity (GO:0004672),Molecular Function:ATP binding (GO:0005524),Biological Process:protein phosphorylation (GO:0006468)	nuclear receptor-binding protein	--	--	Serine/threonine protein kinase	T	Signal transduction mechanisms ;	6	2	2	543	60.8	5.24	-	-	-	-	-	-
Q8C788	Sorting nexin OS=Mus musculus OX=10090 GN=Snx18 PE=1 SV=1	Snx18	2	Molecular Function:protein binding (GO:0005515),Molecular Function:phosphatidylinositol binding (GO:0035091)	sorting nexin-9/18/33	--	--	--	--	--	6	3	3	615	67.7	5.23	-	-	-	-	-	-
G3X8Y8	Toll-like receptor 2 OS=Mus musculus OX=10090 GN=Tlr2 PE=1 SV=1	Tlr2	10	Biological Process:response to molecule of bacterial origin (GO:0002237),Biological Process:MyD88-dependent toll-like receptor signaling pathway (GO:0002755),Molecular Function:protein binding (GO:0005515),Biological Process:inflammatory response (GO:0006954),Biological Process:signal transduction (GO:0007165),Cellular Component:integral component of membrane (GO:0016021),Biological Process:toll-…	toll-like receptor 2	--	ko04145 Phagosome ko04151 PI3K-Akt signaling pathway ko04620 Toll-like receptor signaling pathway ko05134 Legionellosis ko05140 Leishmaniasis ko05142 Chagas disease (American trypanosomiasis) ko05144 Malaria ko05145 Toxoplasmosis ko05146 Amoebiasis ko05152 Tuberculosis ko05161 Hepatitis B ko05162 Measles ko05168 Herpes simplex infection ko05205 Proteoglycans in cancer ko05321 Inflammatory bowel d…	Leucine-rich repeat (LRR) protein	K	Transcription ;	4	2	2	784	89.4	5.21	-	-	-	-	-	-
Q9CZD3	Glycine--tRNA ligase OS=Mus musculus OX=10090 GN=Gars PE=1 SV=1	Gars	7	Molecular Function:nucleotide binding (GO:0000166),Molecular Function:aminoacyl-tRNA ligase activity (GO:0004812),Molecular Function:glycine-tRNA ligase activity (GO:0004820),Molecular Function:ATP binding (GO:0005524),Cellular Component:cytoplasm (GO:0005737),Biological Process:tRNA aminoacylation for protein translation (GO:0006418),Biological Process:glycyl-tRNA aminoacylation (GO:0006426)	glycyl-tRNA synthetase	6.1.1.14	ko00970 Aminoacyl-tRNA biosynthesis	Glycyl-tRNA synthetase (class II)	J	Translation, ribosomal structure and biogenesis ;	3	2	2	729	81.8	5.19	-	-	-	-	-	-
Q8BUE4	Apoptosis-inducing factor 2 OS=Mus musculus OX=10090 GN=Aifm2 PE=1 SV=1	Aifm2	2	Molecular Function:oxidoreductase activity (GO:0016491),Biological Process:oxidation-reduction process (GO:0055114)	--	--	--	NADH dehydrogenase, FAD-containing subunit	C	Energy production and conversion ;	6	2	2	373	40.6	5.16	-	-	-	-	-	-
Q3U0S1	Uncharacterized protein OS=Mus musculus OX=10090 GN=Parp12 PE=2 SV=1	Parp12	2	Molecular Function:NAD+ ADP-ribosyltransferase activity (GO:0003950),Molecular Function:metal ion binding (GO:0046872)	poly [ADP-ribose] polymerase 7/11/12/13	2.4.2.30	--	--	--	--	4	2	2	711	79.9	5.15	-	-	-	-	-	-
P45952	Medium-chain specific acyl-CoA dehydrogenase, mitochondrial OS=Mus musculus OX=10090 GN=Acadm PE=1 SV=1	Acadm	4	Molecular Function:acyl-CoA dehydrogenase activity (GO:0003995),Biological Process:metabolic process (GO:0008152),Molecular Function:flavin adenine dinucleotide binding (GO:0050660),Biological Process:oxidation-reduction process (GO:0055114)	acyl-CoA dehydrogenase	1.3.8.7	ko00071 Fatty acid degradation ko00280 Valine, leucine and isoleucine degradation ko00410 beta-Alanine metabolism ko00640 Propanoate metabolism ko01100 Metabolic pathways ko01200 Carbon metabolism ko01212 Fatty acid metabolism ko03320 PPAR signaling pathway	Acyl-CoA dehydrogenase related to the alkylation response protein AidB	I	Lipid transport and metabolism ;	6	2	2	421	46.5	5.12	-	-	-	-	-	-
O54984	ATPase Asna1 OS=Mus musculus OX=10090 GN=Asna1 PE=1 SV=2	Asna1	2	Molecular Function:ATP binding (GO:0005524),Molecular Function:ATPase activity (GO:0016887)	--	--	--	Anion-transporting ATPase, ArsA/GET3 family	P	Inorganic ion transport and metabolism ;	5	2	2	348	38.8	5.11	-	-	-	-	-	-
Q3U1C2	RuvB-like helicase OS=Mus musculus OX=10090 GN=Ruvbl1 PE=1 SV=1	Ruvbl1	3	Molecular Function:DNA helicase activity (GO:0003678),Molecular Function:ATP binding (GO:0005524),Molecular Function:ATP-dependent 5'-3' DNA helicase activity (GO:0043141)	RuvB-like protein 1 (pontin 52)	--	ko04310 Wnt signaling pathway	DNA helicase TIP49, TBP-interacting protein	K	Transcription ;	13	4	4	456	50.2	5.1	-	-	-	-	-	-
D9J302	ENH isoform 1e OS=Mus musculus OX=10090 GN=Pdlim5 PE=1 SV=1	Pdlim5	2	Molecular Function:protein binding (GO:0005515),Molecular Function:zinc ion binding (GO:0008270)	--	--	--	--	--	--	7	3	3	614	66.1	5.03	-	-	-	-	-	-
Q571J7	Serine/threonine-protein phosphatase 2A 55 kDa regulatory subunit B (Fragment) OS=Mus musculus OX=10090 GN=Ppp2r2a PE=2 SV=1	Ppp2r2a	3	Cellular Component:protein phosphatase type 2A complex (GO:0000159),Molecular Function:protein binding (GO:0005515),Molecular Function:protein phosphatase regulator activity (GO:0019888)	serine/threonine-protein phosphatase 2A regulatory subunit B	--	ko03015 mRNA surveillance pathway ko04071 Sphingolipid signaling pathway ko04151 PI3K-Akt signaling pathway ko04152 AMPK signaling pathway ko04261 Adrenergic signaling in cardiomyocytes ko04390 Hippo signaling pathway ko04530 Tight junction ko04728 Dopaminergic synapse ko05142 Chagas disease (American trypanosomiasis) ko05160 Hepatitis C ko05165 Human papillomavirus infection	--	--	--	4	2	2	509	58.4	5.01	-	-	-	-	-	-
P01899	H-2 class I histocompatibility antigen, D-B alpha chain OS=Mus musculus OX=10090 GN=H2-D1 PE=1 SV=2	H2-D1	3	Molecular Function:protein binding (GO:0005515),Biological Process:immune response (GO:0006955),Biological Process:antigen processing and presentation (GO:0019882)	major histocompatibility complex, class I	--	ko04144 Endocytosis ko04145 Phagosome ko04218 Cellular senescence ko04514 Cell adhesion molecules (CAMs) ko04612 Antigen processing and presentation ko04940 Type I diabetes mellitus ko05165 Human papillomavirus infection ko05166 HTLV-I infection ko05167 Kaposi's sarcoma-associated herpesvirus infection ko05168 Herpes simplex infection ko05169 Epstein-Barr virus infection ko05203 Viral carcinogene…	--	--	--	7	2	1	362	40.8	5	-	-	-	-	-	-
Q9ERS5	Pleckstrin homology domain-containing family A member 2 OS=Mus musculus OX=10090 GN=Plekha2 PE=1 SV=1	Plekha2	--	--	--	--	--	--	--	--	6	2	2	425	47.4	4.99	-	-	-	-	-	-
Q3UC67	Acyl-CoA synthetase long-chain family member 5, isoform CRA_b OS=Mus musculus OX=10090 GN=Acsl5 PE=1 SV=1	Acsl5	2	Molecular Function:catalytic activity (GO:0003824),Biological Process:metabolic process (GO:0008152)	long-chain acyl-CoA synthetase	6.2.1.3	ko00061 Fatty acid biosynthesis ko00071 Fatty acid degradation ko01100 Metabolic pathways ko01212 Fatty acid metabolism ko03320 PPAR signaling pathway ko04146 Peroxisome ko04216 Ferroptosis ko04920 Adipocytokine signaling pathway	Long-chain acyl-CoA synthetase (AMP-forming)	I	Lipid transport and metabolism ;	3	2	1	683	76.2	4.99	-	-	-	-	-	-
F8VQC1	Signal recognition particle subunit SRP72 OS=Mus musculus OX=10090 GN=Srp72 PE=1 SV=1	Srp72	4	Molecular Function:protein binding (GO:0005515),Biological Process:SRP-dependent cotranslational protein targeting to membrane (GO:0006614),Molecular Function:7S RNA binding (GO:0008312),Cellular Component:signal recognition particle (GO:0048500)	signal recognition particle subunit SRP72	--	ko03060 Protein export	Tetratricopeptide (TPR) repeat	R	General function prediction only ;	3	1	1	671	74.6	4.97	-	-	-	-	-	-
A0A1S6GWH1	Uncharacterized protein OS=Mus musculus OX=10090 GN=Psmc5 PE=2 SV=1	Psmc5	1	Molecular Function:ATP binding (GO:0005524)	26S proteasome regulatory subunit T6	--	ko03050 Proteasome ko05169 Epstein-Barr virus infection	ATP-dependent 26S proteasome regulatory subunit	O	Posttranslational modification, protein turnover, chaperones ;	6	2	1	416	46.6	4.92	-	-	-	-	-	-
P40142	Transketolase OS=Mus musculus OX=10090 GN=Tkt PE=1 SV=1	Tkt	--	--	transketolase	2.2.1.1	ko00030 Pentose phosphate pathway ko01100 Metabolic pathways ko01200 Carbon metabolism ko01230 Biosynthesis of amino acids	Transketolase	G	Carbohydrate transport and metabolism ;	5	3	3	623	67.6	4.89	-	-	-	-	-	-
Q8K0D5	Elongation factor G, mitochondrial OS=Mus musculus OX=10090 GN=Gfm1 PE=1 SV=1	Gfm1	2	Molecular Function:GTPase activity (GO:0003924),Molecular Function:GTP binding (GO:0005525)	elongation factor G	--	--	Translation elongation factor EF-G, a GTPase	J	Translation, ribosomal structure and biogenesis ;	3	2	2	751	83.5	4.89	-	-	-	-	-	-
Q3U169	Interferon regulatory factor 5 OS=Mus musculus OX=10090 GN=Irf5 PE=1 SV=1	Irf5	4	Molecular Function:regulatory region DNA binding (GO:0000975),Biological Process:regulation of transcription from RNA polymerase II promoter (GO:0006357),Biological Process:cytokine-mediated signaling pathway (GO:0019221),Biological Process:defense response to virus (GO:0051607)	interferon regulatory factor 5	--	ko04620 Toll-like receptor signaling pathway	--	--	--	5	2	2	497	56	4.88	-	-	-	-	-	-
P27601	Guanine nucleotide-binding protein subunit alpha-13 OS=Mus musculus OX=10090 GN=Gna13 PE=1 SV=1	Gna13	8	Molecular Function:G-protein coupled receptor binding (GO:0001664),Molecular Function:GTPase activity (GO:0003924),Molecular Function:signal transducer activity (GO:0004871),Molecular Function:GTP binding (GO:0005525),Biological Process:G-protein coupled receptor signaling pathway (GO:0007186),Biological Process:small GTPase mediated signal transduction (GO:0007264),Molecular Function:guanyl nucl…	guanine nucleotide-binding protein subunit alpha-13	--	ko04022 cGMP-PKG signaling pathway ko04071 Sphingolipid signaling pathway ko04072 Phospholipase D signaling pathway ko04270 Vascular smooth muscle contraction ko04371 Apelin signaling pathway ko04611 Platelet activation ko04730 Long-term depression ko04810 Regulation of actin cytoskeleton ko05200 Pathways in cancer	--	--	--	6	2	1	377	44	4.87	-	-	-	-	-	-
A0A1S6GWH6	Uncharacterized protein OS=Mus musculus OX=10090 GN=Birc6 PE=2 SV=1	Birc6	3	Molecular Function:ubiquitin-protein transferase activity (GO:0004842),Biological Process:apoptotic process (GO:0006915),Biological Process:regulation of cytokinesis (GO:0032465)	baculoviral IAP repeat-containing protein 6 (apollon)	2.3.2.23	ko04120 Ubiquitin mediated proteolysis ko04215 Apoptosis - multiple species	--	--	--	1	3	3	4939	537.6	4.87	-	-	-	-	-	-
B7ZNU9	Beta-2-syntrophin OS=Mus musculus OX=10090 GN=Sntb2 PE=1 SV=1	Sntb2	2	Molecular Function:structural molecule activity (GO:0005198),Molecular Function:protein binding (GO:0005515)	--	--	--	--	--	--	4	2	2	531	57.4	4.87	-	-	-	-	-	-
Q7TQI3	Ubiquitin thioesterase OTUB1 OS=Mus musculus OX=10090 GN=Otub1 PE=1 SV=2	Otub1	2	Molecular Function:thiol-dependent ubiquitin-specific protease activity (GO:0004843),Biological Process:protein deubiquitination (GO:0016579)	ubiquitin thioesterase protein OTUB1	3.4.19.12	--	--	--	--	7	2	2	271	31.3	4.84	-	-	-	-	-	-
O88983	Syntaxin-8 OS=Mus musculus OX=10090 GN=Stx8 PE=1 SV=1	Stx8	1	Molecular Function:protein binding (GO:0005515)	syntaxin 8	--	ko04130 SNARE interactions in vesicular transport	--	--	--	11	2	2	236	26.9	4.76	-	-	-	-	-	-
Q4TVN0	TBC1 domain family member 15 OS=Mus musculus OX=10090 GN=Tbc1d15 PE=2 SV=1	Tbc1d15	--	--	TBC1 domain family member 15	--	ko04137 Mitophagy - animal	--	--	--	3	2	2	671	76.4	4.75	-	-	-	-	-	-
G5E870	E3 ubiquitin-protein ligase TRIP12 OS=Mus musculus OX=10090 GN=Trip12 PE=1 SV=1	Trip12	2	Molecular Function:ubiquitin-protein transferase activity (GO:0004842),Molecular Function:zinc ion binding (GO:0008270)	E3 ubiquitin-protein ligase TRIP12	2.3.2.26	ko04120 Ubiquitin mediated proteolysis	--	--	--	1	2	2	2025	224	4.74	-	-	-	-	-	-
P25799	Nuclear factor NF-kappa-B p105 subunit OS=Mus musculus OX=10090 GN=Nfkb1 PE=1 SV=2	Nfkb1	6	Molecular Function:DNA binding (GO:0003677),Molecular Function:protein binding (GO:0005515),Cellular Component:nucleus (GO:0005634),Cellular Component:cytoplasm (GO:0005737),Biological Process:regulation of transcription from RNA polymerase II promoter (GO:0006357),Biological Process:signal transduction (GO:0007165)	nuclear factor NF-kappa-B p105 subunit	--	ko01523 Antifolate resistance ko04010 MAPK signaling pathway ko04014 Ras signaling pathway ko04024 cAMP signaling pathway ko04062 Chemokine signaling pathway ko04064 NF-kappa B signaling pathway ko04066 HIF-1 signaling pathway ko04071 Sphingolipid signaling pathway ko04151 PI3K-Akt signaling pathway ko04210 Apoptosis ko04211 Longevity regulating pathway ko04218 Cellular senescence ko04380 Osteocl…	Ankyrin repeat	T	Signal transduction mechanisms ;	2	2	2	971	105.5	4.73	-	-	-	-	-	-
Q7TMQ7	WD repeat-containing protein 91 OS=Mus musculus OX=10090 GN=Wdr91 PE=1 SV=1	Wdr91	1	Molecular Function:protein binding (GO:0005515)	--	--	--	WD40 repeat	R	General function prediction only ;	3	2	2	748	83.4	4.7	-	-	-	-	-	-
Q8C0L8	Conserved oligomeric Golgi complex subunit 5 OS=Mus musculus OX=10090 GN=Cog5 PE=1 SV=3	Cog5	2	Biological Process:intra-Golgi vesicle-mediated transport (GO:0006891),Cellular Component:Golgi transport complex (GO:0017119)	conserved oligomeric Golgi complex subunit 5	--	--	--	--	--	3	2	2	829	91.3	4.69	-	-	-	-	-	-
P37040	NADPH--cytochrome P450 reductase OS=Mus musculus OX=10090 GN=Por PE=1 SV=2	Por	3	Molecular Function:FMN binding (GO:0010181),Molecular Function:oxidoreductase activity (GO:0016491),Biological Process:oxidation-reduction process (GO:0055114)	NADPH-ferrihemoprotein reductase	1.6.2.4	--	Cytochrome P450	QV	Secondary metabolites biosynthesis, transport and catabolism ; Defense mechanisms ;	6	3	3	678	77	4.67	-	-	-	-	-	-
P30204	Macrophage scavenger receptor types I and II OS=Mus musculus OX=10090 GN=Msr1 PE=1 SV=3	Msr1	3	Molecular Function:scavenger receptor activity (GO:0005044),Biological Process:receptor-mediated endocytosis (GO:0006898),Cellular Component:membrane (GO:0016020)	macrophage scavenger receptor 1	--	ko04145 Phagosome	Exopolysaccharide biosynthesis protein related to N-acetylglucosamine-1-phosphodiester alpha-N-acety...	G	Carbohydrate transport and metabolism ;	6	1	1	458	50.1	4.67	-	-	-	-	-	-
Q3UCF0	Proteasome subunit alpha type OS=Mus musculus OX=10090 GN=Psma4 PE=2 SV=1	Psma4	5	Molecular Function:endopeptidase activity (GO:0004175),Molecular Function:threonine-type endopeptidase activity (GO:0004298),Cellular Component:proteasome core complex (GO:0005839),Biological Process:ubiquitin-dependent protein catabolic process (GO:0006511),Biological Process:proteolysis involved in cellular protein catabolic process (GO:0051603)	20S proteasome subunit alpha 3	3.4.25.1	ko03050 Proteasome	20S proteasome, alpha and beta subunits	O	Posttranslational modification, protein turnover, chaperones ;	7	2	2	261	29.4	4.66	-	-	-	-	-	-
Q3U2P1	Protein transport protein Sec24A OS=Mus musculus OX=10090 GN=Sec24a PE=1 SV=1	Sec24a	4	Biological Process:intracellular protein transport (GO:0006886),Biological Process:ER to Golgi vesicle-mediated transport (GO:0006888),Molecular Function:zinc ion binding (GO:0008270),Cellular Component:COPII vesicle coat (GO:0030127)	protein transport protein SEC24	--	ko04141 Protein processing in endoplasmic reticulum	--	--	--	2	2	2	1090	118.7	4.66	-	-	-	-	-	-
Q920I9	WD repeat-containing protein 7 OS=Mus musculus OX=10090 GN=Wdr7 PE=1 SV=3	Wdr7	1	Molecular Function:protein binding (GO:0005515)	--	--	--	Uncharacterized protein, contains caspase domain	R	General function prediction only ;	2	2	2	1489	163.3	4.66	-	-	-	-	-	-
Q3U0J8	TBC1 domain family member 2B OS=Mus musculus OX=10090 GN=Tbc1d2b PE=1 SV=2	Tbc1d2b	--	--	TBC1 domain family member 2B	--	--	--	--	--	3	3	3	965	109.9	4.64	-	-	-	-	-	-
Q3TZU7	Sorting nexin OS=Mus musculus OX=10090 GN=Snx9 PE=2 SV=1	Snx9	5	Biological Process:mitotic cytokinesis (GO:0000281),Molecular Function:protein binding (GO:0005515),Biological Process:intracellular protein transport (GO:0006886),Biological Process:endocytosis (GO:0006897),Molecular Function:phosphatidylinositol binding (GO:0035091)	sorting nexin-9/18/33	--	--	--	--	--	5	1	1	595	66.5	4.59	-	-	-	-	-	-
Q8BUR4	Dedicator of cytokinesis protein 1 OS=Mus musculus OX=10090 GN=Dock1 PE=1 SV=3	Dock1	6	Molecular Function:guanyl-nucleotide exchange factor activity (GO:0005085),Molecular Function:GTPase activator activity (GO:0005096),Molecular Function:protein binding (GO:0005515),Biological Process:cytoskeleton organization (GO:0007010),Biological Process:small GTPase mediated signal transduction (GO:0007264),Biological Process:cell migration (GO:0016477)	dedicator of cytokinesis protein 1	--	ko04510 Focal adhesion ko04810 Regulation of actin cytoskeleton ko05100 Bacterial invasion of epithelial cells	--	--	--	1	2	2	1865	214.9	4.52	-	-	-	-	-	-
Q9QZD9	Eukaryotic translation initiation factor 3 subunit I OS=Mus musculus OX=10090 GN=Eif3i PE=1 SV=1	Eif3i	1	Molecular Function:protein binding (GO:0005515)	translation initiation factor 3 subunit I	--	ko03013 RNA transport	WD40 repeat	R	General function prediction only ;	11	3	3	325	36.4	4.51	-	-	-	-	-	-
G3X9K3	Brefeldin A-inhibited guanine nucleotide-exchange protein 1 OS=Mus musculus OX=10090 GN=Arfgef1 PE=1 SV=1	Arfgef1	2	Molecular Function:ARF guanyl-nucleotide exchange factor activity (GO:0005086),Biological Process:regulation of ARF protein signal transduction (GO:0032012)	brefeldin A-inhibited guanine nucleotide-exchange protein	--	ko04144 Endocytosis	Guanine-nucleotide exchange factor, contains Sec7 domain	R	General function prediction only ;	1	2	2	1846	208.4	4.51	-	-	-	-	-	-
Q9CRB9	MICOS complex subunit Mic19 OS=Mus musculus OX=10090 GN=Chchd3 PE=1 SV=1	Chchd3	--	--	coiled-coil-helix-coiled-coil-helix domain-containing protein 3, mitochondrial	--	--	--	--	--	8	2	2	227	26.3	4.5	-	-	-	-	-	-
Q80UG5	Septin-9 OS=Mus musculus OX=10090 GN=Sept9 PE=1 SV=1		1	Molecular Function:GTP binding (GO:0005525)	septin 3/9/12	--	ko05100 Bacterial invasion of epithelial cells	Predicted GTPase	R	General function prediction only ;	5	3	3	583	65.5	4.48	-	-	-	-	-	-
J3JS97	Arrestin, beta 2 OS=Mus musculus OX=10090 GN=Arrb2 PE=4 SV=1	Arrb2	1	Biological Process:signal transduction (GO:0007165)	beta-arrestin	--	ko04010 MAPK signaling pathway ko04062 Chemokine signaling pathway ko04144 Endocytosis ko04340 Hedgehog signaling pathway ko04740 Olfactory transduction ko04926 Relaxin signaling pathway ko05032 Morphine addiction	--	--	--	3	1	1	421	47.4	4.48	-	-	-	-	-	-
Q7TT37	Elongator complex protein 1 OS=Mus musculus OX=10090 GN=Elp1 PE=1 SV=2	Elp1	2	Biological Process:tRNA wobble uridine modification (GO:0002098),Cellular Component:Elongator holoenzyme complex (GO:0033588)	elongator complex protein 1	--	--	--	--	--	2	2	2	1333	149.5	4.46	-	-	-	-	-	-
Q3UJS6	Uncharacterized protein OS=Mus musculus OX=10090 GN=Cpne3 PE=2 SV=1	Cpne3	1	Molecular Function:protein binding (GO:0005515)	--	--	--	Ca2+-dependent lipid-binding protein, contains C2 domain	R	General function prediction only ;	5	2	2	533	59.6	4.43	-	-	-	-	-	-
Q05921	2-5A-dependent ribonuclease OS=Mus musculus OX=10090 GN=Rnasel PE=1 SV=2	Rnasel	6	Molecular Function:ribonuclease activity (GO:0004540),Molecular Function:protein kinase activity (GO:0004672),Molecular Function:protein binding (GO:0005515),Molecular Function:ATP binding (GO:0005524),Biological Process:mRNA processing (GO:0006397),Biological Process:protein phosphorylation (GO:0006468)	ribonuclease L	--	ko04621 NOD-like receptor signaling pathway ko05160 Hepatitis C ko05164 Influenza A ko05168 Herpes simplex infection	Ankyrin repeat	T	Signal transduction mechanisms ;	5	4	4	735	83.2	4.42	-	-	-	-	-	-
P27784	C-C motif chemokine 6 OS=Mus musculus OX=10090 GN=Ccl6 PE=1 SV=1	Ccl6	3	Cellular Component:extracellular region (GO:0005576),Biological Process:immune response (GO:0006955),Molecular Function:chemokine activity (GO:0008009)	C-C motif chemokine 6/9	--	ko04062 Chemokine signaling pathway	--	--	--	18	1	1	116	13	4.41	-	-	-	-	-	-
Q3UKX8	AP-1 complex subunit gamma OS=Mus musculus OX=10090 GN=Ap1g1 PE=2 SV=1	Ap1g1	4	Biological Process:intracellular protein transport (GO:0006886),Biological Process:vesicle-mediated transport (GO:0016192),Cellular Component:membrane coat (GO:0030117),Cellular Component:clathrin adaptor complex (GO:0030131)	AP-1 complex subunit gamma-1	--	ko04142 Lysosome	--	--	--	4	3	3	825	91.6	4.4	-	-	-	-	-	-
E0CXZ9	Voltage-gated potassium channel subunit beta-2 OS=Mus musculus OX=10090 GN=Kcnab2 PE=1 SV=1	Kcnab2	3	Molecular Function:voltage-gated potassium channel activity (GO:0005249),Biological Process:potassium ion transport (GO:0006813),Cellular Component:integral component of membrane (GO:0016021)	potassium voltage-gated channel Shaker-related subfamily A, beta member 2	--	--	Predicted oxidoreductase (related to aryl-alcohol dehydrogenase)	R	General function prediction only ;	5	2	2	382	42.7	4.38	-	-	-	-	-	-
Q99LR1	Monoacylglycerol lipase ABHD12 OS=Mus musculus OX=10090 GN=Abhd12 PE=1 SV=2	Abhd12	1	Molecular Function:acylglycerol lipase activity (GO:0047372)	abhydrolase domain-containing protein 12	3.1.1.23	--	Fermentation-respiration switch protein FrsA, has esterase activity, DUF1100 family	T	Signal transduction mechanisms ;	6	2	2	398	45.2	4.37	-	-	-	-	-	-
Q8CB96	Ras association domain-containing protein 4 OS=Mus musculus OX=10090 GN=Rassf4 PE=1 SV=1	Rassf4	1	Biological Process:signal transduction (GO:0007165)	Ras association domain-containing protein 2/4	--	ko04392 Hippo signaling pathway - multiple species	--	--	--	7	2	2	322	36.9	4.36	-	-	-	-	-	-
Q3UK24	Uncharacterized protein OS=Mus musculus OX=10090 GN=Wdr37 PE=2 SV=1	Wdr37	1	Molecular Function:protein binding (GO:0005515)	--	--	--	Uncharacterized conserved protein, contains CHAT domain	S	Function unknown ;	4	2	2	496	55	4.34	-	-	-	-	-	-
Q62159	Rho-related GTP-binding protein RhoC OS=Mus musculus OX=10090 GN=Rhoc PE=1 SV=2	Rhoc	2	Molecular Function:GTP binding (GO:0005525),Biological Process:small GTPase mediated signal transduction (GO:0007264)	Ras homolog gene family, member C	--	--	GTPase SAR1 family domain	R	General function prediction only ;	12	2	1	193	22	4.32	-	-	-	-	-	-
A2RRJ4	Exportin 5 OS=Mus musculus OX=10090 GN=Xpo5 PE=2 SV=1	Xpo5	2	Biological Process:intracellular protein transport (GO:0006886),Molecular Function:Ran GTPase binding (GO:0008536)	exportin-5	--	ko03013 RNA transport	--	--	--	1	1	1	1204	136.8	4.27	-	-	-	-	-	-
Q0PD38	RAB18, member RAS oncogene family, isoform CRA_a OS=Mus musculus OX=10090 GN=Rab18 PE=1 SV=1	Rab18	2	Molecular Function:GTP binding (GO:0005525),Biological Process:small GTPase mediated signal transduction (GO:0007264)	Ras-related protein Rab-18	--	--	GTPase SAR1 family domain	R	General function prediction only ;	15	3	3	206	23	4.26	-	-	-	-	-	-
Q3TQ70	Beta1 subnuit of GTP-binding protein OS=Mus musculus OX=10090 GN=Gnb1 PE=1 SV=1	Gnb1	2	Molecular Function:protein binding (GO:0005515),Biological Process:signal transduction (GO:0007165)	guanine nucleotide-binding protein G(I)/G(S)/G(T) subunit beta-1	--	ko04014 Ras signaling pathway ko04062 Chemokine signaling pathway ko04151 PI3K-Akt signaling pathway ko04371 Apelin signaling pathway ko04713 Circadian entrainment ko04723 Retrograde endocannabinoid signaling ko04724 Glutamatergic synapse ko04725 Cholinergic synapse ko04726 Serotonergic synapse ko04727 GABAergic synapse ko04728 Dopaminergic synapse ko04740 Olfactory transduction ko04744 Phototran…	WD40 repeat	R	General function prediction only ;	7	2	1	340	37.4	4.26	-	-	-	-	-	-
A0JNY7	Eukaryotic translation initiation factor 4, gamma 2 OS=Mus musculus OX=10090 GN=Eif4g2 PE=2 SV=1	Eif4g2	2	Molecular Function:RNA binding (GO:0003723),Molecular Function:protein binding (GO:0005515)	translation initiation factor 4G	--	ko03013 RNA transport ko05416 Viral myocarditis	--	--	--	3	3	3	906	102.1	4.24	-	-	-	-	-	-
Q9DCW4	Electron transfer flavoprotein subunit beta OS=Mus musculus OX=10090 GN=Etfb PE=1 SV=3	Etfb	1	Molecular Function:electron carrier activity (GO:0009055)	electron transfer flavoprotein beta subunit	--	--	Electron transfer flavoprotein, alpha and beta subunits	C	Energy production and conversion ;	7	3	3	255	27.6	4.24	-	-	-	-	-	-
B2RY19	Cgnl1 protein OS=Mus musculus OX=10090 GN=Cgnl1 PE=2 SV=1	Cgnl1	2	Molecular Function:motor activity (GO:0003774),Cellular Component:myosin complex (GO:0016459)	cingulin-like protein 1	--	ko04530 Tight junction	--	--	--	1	1	1	1298	148.1	4.23	-	-	-	-	-	-
Q3V3R1	Monofunctional C1-tetrahydrofolate synthase, mitochondrial OS=Mus musculus OX=10090 GN=Mthfd1l PE=1 SV=2	Mthfd1l	6	Molecular Function:catalytic activity (GO:0003824),Molecular Function:formate-tetrahydrofolate ligase activity (GO:0004329),Molecular Function:methylenetetrahydrofolate dehydrogenase (NADP+) activity (GO:0004488),Molecular Function:ATP binding (GO:0005524),Biological Process:folic acid-containing compound biosynthetic process (GO:0009396),Biological Process:oxidation-reduction process (GO:0055114)	monofunctional C1-tetrahydrofolate synthase, mitochondrial	6.3.4.3	ko00670 One carbon pool by folate ko01100 Metabolic pathways	Formyltetrahydrofolate synthetase	F	Nucleotide transport and metabolism ;	4	4	4	977	105.7	4.19	-	-	-	-	-	-
O54950	5'-AMP-activated protein kinase subunit gamma-1 OS=Mus musculus OX=10090 GN=Prkag1 PE=1 SV=2	Prkag1	--	--	5'-AMP-activated protein kinase, regulatory gamma subunit	--	ko04068 FoxO signaling pathway ko04152 AMPK signaling pathway ko04211 Longevity regulating pathway ko04213 Longevity regulating pathway - multiple species ko04371 Apelin signaling pathway ko04530 Tight junction ko04710 Circadian rhythm ko04910 Insulin signaling pathway ko04920 Adipocytokine signaling pathway ko04921 Oxytocin signaling pathway ko04922 Glucagon signaling pathway ko04931 Insulin res…	CBS domain	T	Signal transduction mechanisms ;	6	1	1	330	37.5	4.17	-	-	-	-	-	-
P47857	ATP-dependent 6-phosphofructokinase, muscle type OS=Mus musculus OX=10090 GN=Pfkm PE=1 SV=3	Pfkm	3	Molecular Function:6-phosphofructokinase activity (GO:0003872),Biological Process:fructose 6-phosphate metabolic process (GO:0006002),Biological Process:glycolytic process (GO:0006096)	6-phosphofructokinase 1	2.7.1.11	ko00010 Glycolysis / Gluconeogenesis ko00030 Pentose phosphate pathway ko00051 Fructose and mannose metabolism ko00052 Galactose metabolism ko01100 Metabolic pathways ko01200 Carbon metabolism ko01230 Biosynthesis of amino acids ko03018 RNA degradation ko04152 AMPK signaling pathway ko05230 Central carbon metabolism in cancer	6-phosphofructokinase	G	Carbohydrate transport and metabolism ;	3	2	1	780	85.2	4.15	-	-	-	-	-	-
A2AIV8	Caspase recruitment domain-containing protein 9 OS=Mus musculus OX=10090 GN=Card9 PE=1 SV=1	Card9	1	Biological Process:regulation of apoptotic process (GO:0042981)	caspase recruitment domain-containing protein 9	--	ko04621 NOD-like receptor signaling pathway ko05152 Tuberculosis	--	--	--	5	2	2	536	62.4	4.14	-	-	-	-	-	-
Q91YD3	mRNA-decapping enzyme 1A OS=Mus musculus OX=10090 GN=Dcp1a PE=1 SV=1	Dcp1a	3	Biological Process:deadenylation-dependent decapping of nuclear-transcribed mRNA (GO:0000290),Molecular Function:enzyme activator activity (GO:0008047),Biological Process:positive regulation of catalytic activity (GO:0043085)	mRNA-decapping enzyme 1A	3.-.-.-	ko03018 RNA degradation	--	--	--	3	1	1	602	65.2	4.13	-	-	-	-	-	-
S4R1M9	Oxysterol-binding protein-related protein 10 OS=Mus musculus OX=10090 GN=Osbpl10 PE=1 SV=1	Osbpl10	--	--	oxysterol-binding protein-related protein 9/10/11	--	--	--	--	--	3	2	2	766	83.8	4.13	-	-	-	-	-	-
E9PVA6	ARF GTPase-activating protein GIT2 OS=Mus musculus OX=10090 GN=Git2 PE=1 SV=1	Git2	2	Molecular Function:GTPase activator activity (GO:0005096),Molecular Function:protein binding (GO:0005515)	G protein-coupled receptor kinase interactor 2	--	ko04144 Endocytosis	Ankyrin repeat	T	Signal transduction mechanisms ;	3	2	2	759	84.4	4.12	-	-	-	-	-	-
B7ZNK9	Spata5 protein OS=Mus musculus OX=10090 GN=Spata5 PE=2 SV=1	Spata5	1	Molecular Function:ATP binding (GO:0005524)	AAA family ATPase	--	ko03008 Ribosome biogenesis in eukaryotes	ATP-dependent 26S proteasome regulatory subunit	O	Posttranslational modification, protein turnover, chaperones ;	3	2	1	893	97.2	4.12	-	-	-	-	-	-
Q8VC19	5-aminolevulinate synthase, nonspecific, mitochondrial OS=Mus musculus OX=10090 GN=Alas1 PE=1 SV=2	Alas1	5	Molecular Function:5-aminolevulinate synthase activity (GO:0003870),Cellular Component:mitochondrial matrix (GO:0005759),Biological Process:porphyrin-containing compound metabolic process (GO:0006778),Biological Process:biosynthetic process (GO:0009058),Molecular Function:pyridoxal phosphate binding (GO:0030170)	5-aminolevulinate synthase	2.3.1.37	ko00260 Glycine, serine and threonine metabolism ko00860 Porphyrin and chlorophyll metabolism ko01100 Metabolic pathways	7-keto-8-aminopelargonate synthetase or related enzyme	H	Coenzyme transport and metabolism ;	2	1	1	642	71	4.05	-	-	-	-	-	-
F8WIJ5	Phospholipase DDHD1 OS=Mus musculus OX=10090 GN=Ddhd1 PE=1 SV=1	Ddhd1	1	Molecular Function:metal ion binding (GO:0046872)	phospholipase DDHD1	3.1.1.-	--	--	--	--	2	2	2	918	102.1	4.05	-	-	-	-	-	-
P54103	DnaJ homolog subfamily C member 2 OS=Mus musculus OX=10090 GN=Dnajc2 PE=1 SV=2	Dnajc2	--	--	DnaJ homolog subfamily C member 2	--	--	DnaJ-class molecular chaperone with C-terminal Zn finger domain	O	Posttranslational modification, protein turnover, chaperones ;	3	1	1	621	71.7	4.03	-	-	-	-	-	-
A0A0R4J172	DENN domain-containing protein 4B OS=Mus musculus OX=10090 GN=Dennd4b PE=1 SV=1	Dennd4b	--	--	DENN domain-containing protein 4	--	--	--	--	--	1	2	2	1510	165.7	4	-	-	-	-	-	-
Q80X95	Ras-related GTP-binding protein A OS=Mus musculus OX=10090 GN=Rraga PE=1 SV=1	Rraga	1	Molecular Function:GTP binding (GO:0005525)	Ras-related GTP-binding protein A/B	--	ko04140 Autophagy - animal ko04150 mTOR signaling pathway	GTPase SAR1 family domain	R	General function prediction only ;	7	2	2	313	36.5	3.96	-	-	-	-	-	-
A0A3B2WCL5	RAN binding protein 3, isoform CRA_i OS=Mus musculus OX=10090 GN=Ranbp3 PE=1 SV=1	Ranbp3	1	Biological Process:intracellular transport (GO:0046907)	Ran-binding protein 3	--	ko05166 HTLV-I infection	--	--	--	3	1	1	558	59.3	3.95	-	-	-	-	-	-
Q99MU3	Double-stranded RNA-specific adenosine deaminase OS=Mus musculus OX=10090 GN=Adar PE=1 SV=2	Adar	4	Molecular Function:RNA binding (GO:0003723),Molecular Function:double-stranded RNA adenosine deaminase activity (GO:0003726),Molecular Function:adenosine deaminase activity (GO:0004000),Biological Process:RNA processing (GO:0006396)	double-stranded RNA-specific adenosine deaminase	3.5.4.37	ko04623 Cytosolic DNA-sensing pathway ko05162 Measles ko05164 Influenza A	--	--	--	2	2	2	1178	130.4	3.95	-	-	-	-	-	-
Q8R2K3	Single-stranded DNA binding protein 1 OS=Mus musculus OX=10090 GN=Ssbp1 PE=1 SV=1	Ssbp1	2	Molecular Function:single-stranded DNA binding (GO:0003697),Biological Process:DNA replication (GO:0006260)	single-strand DNA-binding protein	--	ko03030 DNA replication ko03430 Mismatch repair ko03440 Homologous recombination	Single-stranded DNA-binding protein	L	Replication, recombination and repair ;	12	1	1	148	17.1	3.93	-	-	-	-	-	-
Q60597	2-oxoglutarate dehydrogenase, mitochondrial OS=Mus musculus OX=10090 GN=Ogdh PE=1 SV=3	Ogdh	5	Molecular Function:oxoglutarate dehydrogenase (succinyl-transferring) activity (GO:0004591),Biological Process:tricarboxylic acid cycle (GO:0006099),Biological Process:metabolic process (GO:0008152),Molecular Function:thiamine pyrophosphate binding (GO:0030976),Biological Process:oxidation-reduction process (GO:0055114)	2-oxoglutarate dehydrogenase E1 component	1.2.4.2	ko00020 Citrate cycle (TCA cycle) ko00310 Lysine degradation ko00380 Tryptophan metabolism ko01100 Metabolic pathways ko01200 Carbon metabolism	2-oxoglutarate dehydrogenase complex, dehydrogenase (E1) component, and related enzymes	C	Energy production and conversion ;	2	2	2	1023	116.4	3.92	-	-	-	-	-	-
Q91W06	V-type proton ATPase subunit a OS=Mus musculus OX=10090 GN=Tcirg1 PE=2 SV=1	Tcirg1	2	Molecular Function:hydrogen ion transmembrane transporter activity (GO:0015078),Biological Process:ATP hydrolysis coupled proton transport (GO:0015991)	V-type H+-transporting ATPase subunit a	--	ko00190 Oxidative phosphorylation ko01100 Metabolic pathways ko04142 Lysosome ko04145 Phagosome ko04721 Synaptic vesicle cycle ko04966 Collecting duct acid secretion ko05152 Tuberculosis ko05165 Human papillomavirus infection ko05323 Rheumatoid arthritis	Archaeal/vacuolar-type H+-ATPase subunit I/STV1	C	Energy production and conversion ;	2	2	2	834	93.4	3.91	-	-	-	-	-	-
Q3TG93	Uncharacterized protein OS=Mus musculus OX=10090 GN=Ssb PE=2 SV=1	Ssb	5	Molecular Function:nucleic acid binding (GO:0003676),Molecular Function:RNA binding (GO:0003723),Cellular Component:nucleus (GO:0005634),Biological Process:RNA processing (GO:0006396),Cellular Component:intracellular ribonucleoprotein complex (GO:0030529)	lupus La protein	--	ko05322 Systemic lupus erythematosus	--	--	--	3	1	1	415	47.7	3.89	-	-	-	-	-	-
A0A0N4SVL0	Eukaryotic translation initiation factor 4 gamma 3 OS=Mus musculus OX=10090 GN=Eif4g3 PE=1 SV=1	Eif4g3	2	Molecular Function:RNA binding (GO:0003723),Molecular Function:protein binding (GO:0005515)	translation initiation factor 4G	--	ko03013 RNA transport ko05416 Viral myocarditis	--	--	--	1	2	1	1762	192.7	3.86	-	-	-	-	-	-
Q9ES74	Serine/threonine-protein kinase Nek7 OS=Mus musculus OX=10090 GN=Nek7 PE=1 SV=1	Nek7	3	Molecular Function:protein kinase activity (GO:0004672),Molecular Function:ATP binding (GO:0005524),Biological Process:protein phosphorylation (GO:0006468)	NIMA (never in mitosis gene a)-related kinase 7	2.7.11.1	ko04621 NOD-like receptor signaling pathway	PASTA domain, binds beta-lactams	M	Cell wall/membrane/envelope biogenesis ;	8	2	2	302	34.5	3.83	-	-	-	-	-	-
Q8K212	Phosphofurin acidic cluster sorting protein 1 OS=Mus musculus OX=10090 GN=Pacs1 PE=1 SV=2	Pacs1	--	--	--	--	--	--	--	--	2	1	1	961	104.8	3.83	-	-	-	-	-	-
Q8C9P2	Uncharacterized protein OS=Mus musculus OX=10090 GN=Gm8995 PE=2 SV=1	Gm8995	--	--	--	--	--	--	--	--	7	2	1	377	43.3	3.8	-	-	-	-	-	-
Q6P5B5	Fragile X mental retardation syndrome-related protein 2 OS=Mus musculus OX=10090 GN=Fxr2 PE=1 SV=1	Fxr2	2	Molecular Function:nucleic acid binding (GO:0003676),Molecular Function:RNA binding (GO:0003723)	fragile X mental retardation protein	--	ko03013 RNA transport	--	--	--	3	2	2	674	74.2	3.79	-	-	-	-	-	-
A0A068BGU5	Transporter 2 ATP-binding cassette sub-family B OS=Mus musculus OX=10090 GN=Tap2 PE=2 SV=1	Tap2	10	Molecular Function:ATP binding (GO:0005524),Biological Process:transport (GO:0006810),Molecular Function:peptide-transporting ATPase activity (GO:0015440),Cellular Component:integral component of membrane (GO:0016021),Molecular Function:ATPase activity (GO:0016887),Biological Process:antigen processing and presentation of endogenous peptide antigen via MHC class I (GO:0019885),Cellular Component:…	ATP-binding cassette, subfamily B (MDR/TAP), member 3	--	ko02010 ABC transporters ko04145 Phagosome ko04612 Antigen processing and presentation ko05168 Herpes simplex infection ko05340 Primary immunodeficiency	ABC-type multidrug transport system, ATPase and permease component	V	Defense mechanisms ;	2	1	1	703	77.4	3.78	-	-	-	-	-	-
Q9CPU4	Microsomal glutathione S-transferase 3 OS=Mus musculus OX=10090 GN=Mgst3 PE=1 SV=1	Mgst3	--	--	glutathione S-transferase	2.5.1.18	ko00480 Glutathione metabolism ko00980 Metabolism of xenobiotics by cytochrome P450 ko00982 Drug metabolism - cytochrome P450 ko01524 Platinum drug resistance ko05200 Pathways in cancer ko05204 Chemical carcinogenesis ko05225 Hepatocellular carcinoma ko05418 Fluid shear stress and atherosclerosis	Uncharacterized membrane protein YecN, MAPEG domain	S	Function unknown ;	8	1	1	153	16.9	3.73	-	-	-	-	-	-
A0Q4K7	30S ribosomal protein S4 OS=Francisella tularensis subsp. novicida (strain U112) OX=401614 GN=rpsD PE=3 SV=1	rpsD	6	Molecular Function:RNA binding (GO:0003723),Molecular Function:structural constituent of ribosome (GO:0003735),Cellular Component:intracellular (GO:0005622),Biological Process:translation (GO:0006412),Cellular Component:small ribosomal subunit (GO:0015935),Molecular Function:rRNA binding (GO:0019843)	--	--	--	Ribosomal protein S4 or related protein	J	Translation, ribosomal structure and biogenesis ;	7	1	1	206	23.2	3.7	-	-	-	-	-	-
Q3UY68	Calcium/calmodulin-dependent protein kinase I OS=Mus musculus OX=10090 GN=Camk1 PE=1 SV=1	Camk1	3	Molecular Function:protein kinase activity (GO:0004672),Molecular Function:ATP binding (GO:0005524),Biological Process:protein phosphorylation (GO:0006468)	calcium/calmodulin-dependent protein kinase I	2.7.11.17	ko04921 Oxytocin signaling pathway ko04925 Aldosterone synthesis and secretion	Serine/threonine protein kinase	T	Signal transduction mechanisms ;	5	2	2	374	41.6	3.65	-	-	-	-	-	-
Q60902	Epidermal growth factor receptor substrate 15-like 1 OS=Mus musculus OX=10090 GN=Eps15l1 PE=1 SV=3	Eps15l1	2	Molecular Function:calcium ion binding (GO:0005509),Molecular Function:protein binding (GO:0005515)	epidermal growth factor receptor substrate 15	--	ko04144 Endocytosis	Uncharacterized coiled-coil protein, contains DUF342 domain	S	Function unknown ;	3	3	3	907	99.2	3.61	-	-	-	-	-	-
Q8BFZ9	Erlin-2 OS=Mus musculus OX=10090 GN=Erlin2 PE=1 SV=1	Erlin2	3	Cellular Component:endoplasmic reticulum (GO:0005783),Biological Process:ER-associated ubiquitin-dependent protein catabolic process (GO:0030433),Molecular Function:ubiquitin protein ligase binding (GO:0031625)	--	--	--	Regulator of protease activity HflC, stomatin/prohibitin superfamily	O	Posttranslational modification, protein turnover, chaperones ;	7	2	2	340	37.8	3.58	-	-	-	-	-	-
Q6P3A9	ADP-ribosylation factor-like protein 11 OS=Mus musculus OX=10090 GN=Arl11 PE=2 SV=1	Arl11	3	Molecular Function:GTP binding (GO:0005525),Cellular Component:intracellular (GO:0005622),Biological Process:small GTPase mediated signal transduction (GO:0007264)	ADP-ribosylation factor-like protein 11	--	--	GTPase SAR1 family domain	R	General function prediction only ;	12	2	2	176	19.2	3.57	-	-	-	-	-	-
A0A0A1HAM8	80K protein OS=Mus musculus OX=10090 GN=Marcks PE=2 SV=1	Marcks	1	Molecular Function:calmodulin binding (GO:0005516)	myristoylated alanine-rich C-kinase substrate	--	ko04666 Fc gamma R-mediated phagocytosis ko05206 MicroRNAs in cancer	--	--	--	6	1	1	309	29.7	3.56	-	-	-	-	-	-
Q3TIF1	Uncharacterized protein OS=Mus musculus OX=10090 GN=Ctsc PE=2 SV=1	Ctsc	3	Biological Process:proteolysis (GO:0006508),Molecular Function:peptidase activity (GO:0008233),Molecular Function:cysteine-type peptidase activity (GO:0008234)	cathepsin C	3.4.14.1	ko04142 Lysosome ko04210 Apoptosis	Cysteine protease, C1A family	O	Posttranslational modification, protein turnover, chaperones ;	3	1	1	462	52.3	3.56	-	-	-	-	-	-
O09172	Glutamate--cysteine ligase regulatory subunit OS=Mus musculus OX=10090 GN=Gclm PE=1 SV=1	Gclm	2	Biological Process:glutathione biosynthetic process (GO:0006750),Molecular Function:glutamate-cysteine ligase catalytic subunit binding (GO:0035226)	glutamate--cysteine ligase regulatory subunit	--	ko00270 Cysteine and methionine metabolism ko00480 Glutathione metabolism ko01100 Metabolic pathways ko04216 Ferroptosis	Aldo/keto reductase, related to diketogulonate reductase	Q	Secondary metabolites biosynthesis, transport and catabolism ;	5	1	1	274	30.5	3.54	-	-	-	-	-	-
E9PZP8	HECT and RLD domain-containing E3 ubiquitin protein ligase family member 1 OS=Mus musculus OX=10090 GN=Herc1 PE=1 SV=1	Herc1	2	Molecular Function:ubiquitin-protein transferase activity (GO:0004842),Molecular Function:protein binding (GO:0005515)	E3 ubiquitin-protein ligase HERC1	2.3.2.26	ko04120 Ubiquitin mediated proteolysis	Alpha-tubulin suppressor and related RCC1 domain-containing proteins	DZ	Cell cycle control, cell division, chromosome partitioning ; Cytoskeleton ;	0	1	1	4859	532.3	3.53	-	-	-	-	-	-
P51670	C-C motif chemokine 9 OS=Mus musculus OX=10090 GN=Ccl9 PE=1 SV=1	Ccl9	3	Cellular Component:extracellular region (GO:0005576),Biological Process:immune response (GO:0006955),Molecular Function:chemokine activity (GO:0008009)	C-C motif chemokine 6/9	--	ko04062 Chemokine signaling pathway	--	--	--	17	1	1	122	13.9	3.53	-	-	-	-	-	-
Q3T9Y0	Phosphatidylinositol 4,5-bisphosphate 3-kinase catalytic subunit OS=Mus musculus OX=10090 GN=Pik3cd PE=1 SV=1	Pik3cd	3	Molecular Function:kinase activity (GO:0016301),Biological Process:phosphatidylinositol phosphorylation (GO:0046854),Biological Process:phosphatidylinositol-mediated signaling (GO:0048015)	phosphatidylinositol-4,5-bisphosphate 3-kinase catalytic subunit alpha/beta/delta	2.7.1.153	ko00562 Inositol phosphate metabolism ko01521 EGFR tyrosine kinase inhibitor resistance ko01522 Endocrine resistance ko01524 Platinum drug resistance ko04012 ErbB signaling pathway ko04014 Ras signaling pathway ko04015 Rap1 signaling pathway ko04024 cAMP signaling pathway ko04062 Chemokine signaling pathway ko04066 HIF-1 signaling pathway ko04068 FoxO signaling pathway ko04070 Phosphatidylinosito…	--	--	--	1	1	1	1047	120.1	3.52	-	-	-	-	-	-
G3UW94	MCG14259, isoform CRA_b OS=Mus musculus OX=10090 GN=U2af1 PE=1 SV=1	U2af1	4	Molecular Function:nucleic acid binding (GO:0003676),Molecular Function:RNA binding (GO:0003723),Molecular Function:metal ion binding (GO:0046872),Cellular Component:U2AF (GO:0089701)	splicing factor U2AF 35 kDa subunit	--	ko03040 Spliceosome	--	--	--	8	1	1	239	27.8	3.51	-	-	-	-	-	-
Q9CZS1	Aldehyde dehydrogenase X, mitochondrial OS=Mus musculus OX=10090 GN=Aldh1b1 PE=1 SV=1	Aldh1b1	3	Biological Process:metabolic process (GO:0008152),Molecular Function:oxidoreductase activity (GO:0016491),Biological Process:oxidation-reduction process (GO:0055114)	aldehyde dehydrogenase (NAD+)	1.2.1.3	ko00010 Glycolysis / Gluconeogenesis ko00053 Ascorbate and aldarate metabolism ko00071 Fatty acid degradation ko00280 Valine, leucine and isoleucine degradation ko00310 Lysine degradation ko00330 Arginine and proline metabolism ko00340 Histidine metabolism ko00380 Tryptophan metabolism ko00410 beta-Alanine metabolism ko00561 Glycerolipid metabolism ko00620 Pyruvate metabolism ko01100 Metabolic pa…	Acyl-CoA reductase or other NAD-dependent aldehyde dehydrogenase	C	Energy production and conversion ;	3	2	1	519	57.5	3.46	-	-	-	-	-	-
Q4FJY5	Ltb4dh protein OS=Mus musculus OX=10090 GN=Ptgr1 PE=2 SV=1	Ptgr1	2	Molecular Function:oxidoreductase activity (GO:0016491),Biological Process:oxidation-reduction process (GO:0055114)	--	--	--	NADPH-dependent curcumin reductase CurA	QR	Secondary metabolites biosynthesis, transport and catabolism ; General function prediction only ;	4	1	1	329	35.6	3.43	-	-	-	-	-	-
P11928	2'-5'-oligoadenylate synthase 1A OS=Mus musculus OX=10090 GN=Oas1a PE=1 SV=2	Oas1a	7	Molecular Function:RNA binding (GO:0003723),Molecular Function:double-stranded RNA binding (GO:0003725),Molecular Function:ATP binding (GO:0005524),Biological Process:immune response (GO:0006955),Molecular Function:transferase activity (GO:0016740),Molecular Function:nucleotidyltransferase activity (GO:0016779),Biological Process:defense response to virus (GO:0051607)	2'-5'-oligoadenylate synthetase	2.7.7.84	ko04621 NOD-like receptor signaling pathway ko05160 Hepatitis C ko05162 Measles ko05164 Influenza A ko05168 Herpes simplex infection	--	--	--	3	1	1	367	42.4	3.42	-	-	-	-	-	-
Q6PGF7	Exocyst complex component 8 OS=Mus musculus OX=10090 GN=Exoc8 PE=1 SV=1	Exoc8	2	Cellular Component:exocyst (GO:0000145),Biological Process:exocytosis (GO:0006887)	exocyst complex component 8	--	--	--	--	--	2	1	1	716	81	3.39	-	-	-	-	-	-
F8VQK5	SAM and SH3 domain-containing protein 1 OS=Mus musculus OX=10090 GN=Sash1 PE=1 SV=1	Sash1	1	Molecular Function:protein binding (GO:0005515)	--	--	--	--	--	--	3	3	3	1230	135.5	3.38	-	-	-	-	-	-
F8WHW6	Phosphatidylinositol 4-phosphate 5-kinase type-1 gamma OS=Mus musculus OX=10090 GN=Pip5k1c PE=1 SV=1	Pip5k1c	2	Molecular Function:phosphatidylinositol phosphate kinase activity (GO:0016307),Biological Process:phosphatidylinositol metabolic process (GO:0046488)	1-phosphatidylinositol-4-phosphate 5-kinase	2.7.1.68	ko00562 Inositol phosphate metabolism ko01100 Metabolic pathways ko04070 Phosphatidylinositol signaling system ko04072 Phospholipase D signaling pathway ko04144 Endocytosis ko04666 Fc gamma R-mediated phagocytosis ko04810 Regulation of actin cytoskeleton ko05231 Choline metabolism in cancer	--	--	--	3	1	1	687	75.5	3.38	-	-	-	-	-	-
Q3UGB5	DAZ associated protein 1, isoform CRA_b OS=Mus musculus OX=10090 GN=Dazap1 PE=1 SV=1	Dazap1	1	Molecular Function:nucleic acid binding (GO:0003676)	RNA-binding protein Musashi	--	ko03015 mRNA surveillance pathway	RNA recognition motif (RRM) domain	J	Translation, ribosomal structure and biogenesis ;	4	1	1	406	43.1	3.37	-	-	-	-	-	-
Q8R001	Microtubule-associated protein RP/EB family member 2 OS=Mus musculus OX=10090 GN=Mapre2 PE=1 SV=1	Mapre2	2	Molecular Function:protein binding (GO:0005515),Molecular Function:microtubule binding (GO:0008017)	microtubule-associated protein, RP/EB family	--	--	--	--	--	6	1	1	326	36.9	3.36	-	-	-	-	-	-
A0A0G2JEA5	Predicted gene 43738 OS=Mus musculus OX=10090 GN=Gm43738 PE=4 SV=1	Gm43738	2	Molecular Function:protein binding (GO:0005515),Biological Process:isoprenoid biosynthetic process (GO:0008299)	--	--	--	Geranylgeranyl pyrophosphate synthase	H	Coenzyme transport and metabolism ;	2	1	1	862	95.2	3.35	-	-	-	-	-	-
O08915	AH receptor-interacting protein OS=Mus musculus OX=10090 GN=Aip PE=1 SV=1	Aip	1	Molecular Function:protein binding (GO:0005515)	AH receptor-interacting protein	--	--	--	--	--	4	1	1	330	37.6	3.35	-	-	-	-	-	-
Q3U5I9	Uncharacterized protein OS=Mus musculus OX=10090 GN=Prkab1 PE=2 SV=1	Prkab1	4	Molecular Function:protein binding (GO:0005515),Biological Process:signal transduction (GO:0007165),Cellular Component:nucleotide-activated protein kinase complex (GO:0031588),Biological Process:regulation of protein kinase activity (GO:0045859)	5'-AMP-activated protein kinase, regulatory beta subunit	--	ko04068 FoxO signaling pathway ko04152 AMPK signaling pathway ko04211 Longevity regulating pathway ko04213 Longevity regulating pathway - multiple species ko04371 Apelin signaling pathway ko04530 Tight junction ko04710 Circadian rhythm ko04910 Insulin signaling pathway ko04920 Adipocytokine signaling pathway ko04921 Oxytocin signaling pathway ko04922 Glucagon signaling pathway ko04931 Insulin res…	1,4-alpha-glucan branching enzyme	G	Carbohydrate transport and metabolism ;	6	1	1	270	30.3	3.32	-	-	-	-	-	-
A6H8H2	DENN domain-containing protein 4C OS=Mus musculus OX=10090 GN=Dennd4c PE=1 SV=1	Dennd4c	--	--	DENN domain-containing protein 4	--	--	--	--	--	1	1	1	1906	211.3	3.3	-	-	-	-	-	-
Q6ZQB7	MKIAA0429 protein (Fragment) OS=Mus musculus OX=10090 GN=Mtss1 PE=2 SV=1	Mtss1	3	Molecular Function:actin binding (GO:0003779),Biological Process:plasma membrane organization (GO:0007009),Biological Process:actin cytoskeleton organization (GO:0030036)	metastasis suppressor protein 1	--	--	--	--	--	2	1	1	773	83.7	3.28	-	-	-	-	-	-
Q63829	COMM domain-containing protein 3 OS=Mus musculus OX=10090 GN=Commd3 PE=1 SV=1	Commd3	--	--	--	--	--	--	--	--	6	1	1	195	22	3.28	-	-	-	-	-	-
Q9CQ69	Cytochrome b-c1 complex subunit 8 OS=Mus musculus OX=10090 GN=Uqcrq PE=1 SV=3	Uqcrq	1	Molecular Function:ubiquinol-cytochrome-c reductase activity (GO:0008121)	ubiquinol-cytochrome c reductase subunit 8	--	ko00190 Oxidative phosphorylation ko01100 Metabolic pathways ko04260 Cardiac muscle contraction ko04932 Non-alcoholic fatty liver disease (NAFLD) ko05010 Alzheimer's disease ko05012 Parkinson's disease ko05016 Huntington's disease	--	--	--	24	2	2	82	9.8	3.25	-	-	-	-	-	-
Q922H2	[Pyruvate dehydrogenase (acetyl-transferring)] kinase isozyme 3, mitochondrial OS=Mus musculus OX=10090 GN=Pdk3 PE=1 SV=1	Pdk3	--	--	pyruvate dehydrogenase kinase 2/3/4	2.7.11.2	--	Signal transduction histidine kinase regulating C4-dicarboxylate transport system	T	Signal transduction mechanisms ;	4	1	1	415	47.9	3.25	-	-	-	-	-	-
Q9D1M0	Protein SEC13 homolog OS=Mus musculus OX=10090 GN=Sec13 PE=1 SV=3	Sec13	1	Molecular Function:protein binding (GO:0005515)	protein transport protein SEC13	--	ko03013 RNA transport ko04141 Protein processing in endoplasmic reticulum ko04150 mTOR signaling pathway	WD40 repeat	R	General function prediction only ;	3	1	1	322	35.5	3.25	-	-	-	-	-	-
Q6PDI5	Proteasome adapter and scaffold protein ECM29 OS=Mus musculus OX=10090 GN=Ecpas PE=1 SV=3	Ecpas	2	Molecular Function:protein complex scaffold (GO:0032947),Biological Process:proteasome assembly (GO:0043248)	proteasome component ECM29	--	--	--	--	--	1	2	2	1840	203.6	3.25	-	-	-	-	-	-
Q91VA7	Isocitrate dehydrogenase [NAD] subunit, mitochondrial OS=Mus musculus OX=10090 GN=Idh3b PE=1 SV=1	Idh3b	1	Biological Process:oxidation-reduction process (GO:0055114)	isocitrate dehydrogenase (NAD+)	1.1.1.41	ko00020 Citrate cycle (TCA cycle) ko01100 Metabolic pathways ko01200 Carbon metabolism ko01210 2-Oxocarboxylic acid metabolism ko01230 Biosynthesis of amino acids	Isocitrate/isopropylmalate dehydrogenase	CE	Energy production and conversion ; Amino acid transport and metabolism ;	4	1	1	384	42.2	3.23	-	-	-	-	-	-
A0A0R4J0I9	Low density lipoprotein receptor-related protein 1 OS=Mus musculus OX=10090 GN=Lrp1 PE=1 SV=1	Lrp1	2	Molecular Function:calcium ion binding (GO:0005509),Molecular Function:protein binding (GO:0005515)	low-density lipoprotein receptor-related protein 1 (alpha-2-macroglobulin receptor)	--	ko04979 Cholesterol metabolism ko05010 Alzheimer's disease ko05144 Malaria	Glucose/arabinose dehydrogenase, beta-propeller fold	G	Carbohydrate transport and metabolism ;	0	1	1	4545	504.4	3.23	-	-	-	-	-	-
P54728	UV excision repair protein RAD23 homolog B OS=Mus musculus OX=10090 GN=Rad23b PE=1 SV=2	Rad23b	5	Molecular Function:damaged DNA binding (GO:0003684),Molecular Function:protein binding (GO:0005515),Cellular Component:nucleus (GO:0005634),Biological Process:nucleotide-excision repair (GO:0006289),Biological Process:proteasome-mediated ubiquitin-dependent protein catabolic process (GO:0043161)	UV excision repair protein RAD23	--	ko03420 Nucleotide excision repair ko04141 Protein processing in endoplasmic reticulum	Ubiquitin	O	Posttranslational modification, protein turnover, chaperones ;	5	1	1	416	43.5	3.22	-	-	-	-	-	-
Q8R4K2	Interleukin-1 receptor-associated kinase 4 OS=Mus musculus OX=10090 GN=Irak4 PE=1 SV=1	Irak4	3	Molecular Function:protein kinase activity (GO:0004672),Molecular Function:ATP binding (GO:0005524),Biological Process:protein phosphorylation (GO:0006468)	interleukin-1 receptor-associated kinase 4	2.7.11.1	ko04010 MAPK signaling pathway ko04064 NF-kappa B signaling pathway ko04620 Toll-like receptor signaling pathway ko04621 NOD-like receptor signaling pathway ko04722 Neurotrophin signaling pathway ko05133 Pertussis ko05140 Leishmaniasis ko05142 Chagas disease (American trypanosomiasis) ko05145 Toxoplasmosis ko05152 Tuberculosis ko05162 Measles ko05164 Influenza A	Ankyrin repeat	T	Signal transduction mechanisms ;	3	1	1	459	50.8	3.22	-	-	-	-	-	-
Q3TI79	Uncharacterized protein OS=Mus musculus OX=10090 GN=Dkc1 PE=2 SV=1	Dkc1	2	Molecular Function:RNA binding (GO:0003723),Biological Process:RNA processing (GO:0006396)	H/ACA ribonucleoprotein complex subunit 4	5.4.99.-	ko03008 Ribosome biogenesis in eukaryotes	Glutamate 5-kinase	E	Amino acid transport and metabolism ;	4	1	1	509	57.4	3.2	-	-	-	-	-	-
Q9JIG7	Coiled-coil domain-containing protein 22 OS=Mus musculus OX=10090 GN=Ccdc22 PE=1 SV=1	Ccdc22	--	--	--	--	--	--	--	--	2	1	1	627	70.8	3.2	-	-	-	-	-	-
Q3TPZ5	Dynactin 2 OS=Mus musculus OX=10090 GN=Dctn2 PE=1 SV=1	Dctn2	3	Cellular Component:dynactin complex (GO:0005869),Biological Process:microtubule-based process (GO:0007017),Biological Process:mitotic nuclear division (GO:0007067)	dynactin 2	--	ko04962 Vasopressin-regulated water reabsorption ko05016 Huntington's disease	--	--	--	5	1	1	402	44.1	3.19	-	-	-	-	-	-
Q3TED1	S-adenosylmethionine synthase OS=Mus musculus OX=10090 GN=Mat2a PE=2 SV=1	Mat2a	3	Molecular Function:methionine adenosyltransferase activity (GO:0004478),Molecular Function:ATP binding (GO:0005524),Biological Process:S-adenosylmethionine biosynthetic process (GO:0006556)	S-adenosylmethionine synthetase	2.5.1.6	ko00270 Cysteine and methionine metabolism ko01100 Metabolic pathways ko01230 Biosynthesis of amino acids	S-adenosylmethionine synthetase	H	Coenzyme transport and metabolism ;	6	2	2	395	43.6	3.18	-	-	-	-	-	-
P61222	ATP-binding cassette sub-family E member 1 OS=Mus musculus OX=10090 GN=Abce1 PE=1 SV=1	Abce1	2	Molecular Function:ATP binding (GO:0005524),Molecular Function:ATPase activity (GO:0016887)	ATP-binding cassette, sub-family E, member 1	--	--	Translation initiation factor RLI1, contains Fe-S and AAA+ ATPase domains	J	Translation, ribosomal structure and biogenesis ;	3	1	1	599	67.3	3.18	-	-	-	-	-	-
D3Z6F0	Interferon-induced protein with tetratricpeptide repeats 1B-like 1 OS=Mus musculus OX=10090 GN=Ifit1bl1 PE=1 SV=1	Ifit1bl1	1	Molecular Function:protein binding (GO:0005515)	interferon-induced protein with tetratricopeptide repeats 1	--	ko05160 Hepatitis C ko05168 Herpes simplex infection	Predicted NTPase, NACHT family domain	T	Signal transduction mechanisms ;	5	2	1	470	54.5	3.16	-	-	-	-	-	-
P39428	TNF receptor-associated factor 1 OS=Mus musculus OX=10090 GN=Traf1 PE=1 SV=2	Traf1	4	Molecular Function:protein binding (GO:0005515),Biological Process:signal transduction (GO:0007165),Biological Process:regulation of apoptotic process (GO:0042981),Biological Process:positive regulation of NF-kappaB transcription factor activity (GO:0051092)	TNF receptor-associated factor 1	--	ko04064 NF-kappa B signaling pathway ko04210 Apoptosis ko04668 TNF signaling pathway ko05168 Herpes simplex infection ko05169 Epstein-Barr virus infection ko05200 Pathways in cancer ko05202 Transcriptional misregulation in cancer ko05203 Viral carcinogenesis ko05222 Small cell lung cancer	--	--	--	3	1	1	409	45.4	3.11	-	-	-	-	-	-
A8ASF5	Acyltransferase OS=Mus musculus OX=10090 GN=Cpt1a PE=2 SV=1	Cpt1a	--	--	carnitine O-palmitoyltransferase 1, liver isoform	2.3.1.21	ko00071 Fatty acid degradation ko01212 Fatty acid metabolism ko03320 PPAR signaling pathway ko04152 AMPK signaling pathway ko04920 Adipocytokine signaling pathway ko04922 Glucagon signaling pathway ko04931 Insulin resistance	--	--	--	4	3	3	773	88.3	3.07	-	-	-	-	-	-
Q9D5T0	ATPase family AAA domain-containing protein 1 OS=Mus musculus OX=10090 GN=Atad1 PE=1 SV=1	Atad1	1	Molecular Function:ATP binding (GO:0005524)	0	0	0	ATP-dependent 26S proteasome regulatory subunit	O	Posttranslational modification, protein turnover, chaperones ;	4	1	1	361	40.7	3.07	-	-	-	-	-	-
A2BFB0	MAX-like protein X, isoform CRA_b OS=Mus musculus OX=10090 GN=Mlx PE=1 SV=1	Mlx	2	Molecular Function:transcription factor binding (GO:0008134),Molecular Function:protein dimerization activity (GO:0046983)	MAX-like protein X	--	ko04931 Insulin resistance ko04932 Non-alcoholic fatty liver disease (NAFLD)	--	--	--	6	1	1	298	33.3	3.05	-	-	-	-	-	-
Q810Q5	Normal mucosa of esophagus-specific gene 1 protein OS=Mus musculus OX=10090 GN=Nmes1 PE=1 SV=1	Nmes1	--	--	--	--	--	--	--	--	19	1	1	83	9.6	3.05	-	-	-	-	-	-
Q3TXE5	Uncharacterized protein OS=Mus musculus OX=10090 GN=Canx PE=2 SV=1	Canx	4	Molecular Function:calcium ion binding (GO:0005509),Cellular Component:endoplasmic reticulum (GO:0005783),Biological Process:protein folding (GO:0006457),Molecular Function:unfolded protein binding (GO:0051082)	calnexin	--	ko04141 Protein processing in endoplasmic reticulum ko04145 Phagosome ko04612 Antigen processing and presentation ko04918 Thyroid hormone synthesis ko05166 HTLV-I infection	--	--	--	7	2	2	591	67.2	3.03	-	-	-	-	-	-
Q3TUI9	Proteasome subunit alpha type OS=Mus musculus OX=10090 GN=Psma5 PE=2 SV=1	Psma5	5	Molecular Function:endopeptidase activity (GO:0004175),Molecular Function:threonine-type endopeptidase activity (GO:0004298),Cellular Component:proteasome core complex (GO:0005839),Biological Process:ubiquitin-dependent protein catabolic process (GO:0006511),Biological Process:proteolysis involved in cellular protein catabolic process (GO:0051603)	20S proteasome subunit alpha 5	3.4.25.1	ko03050 Proteasome	20S proteasome, alpha and beta subunits	O	Posttranslational modification, protein turnover, chaperones ;	8	1	1	241	26.4	3.03	-	-	-	-	-	-
Q8BZY3	DEAD (Asp-Glu-Ala-Asp) box polypeptide 19b OS=Mus musculus OX=10090 GN=Ddx19b PE=1 SV=1	Ddx19b	2	Molecular Function:nucleic acid binding (GO:0003676),Molecular Function:ATP binding (GO:0005524)	ATP-dependent RNA helicase DDX19/DBP5	3.6.4.13	--	Superfamily II DNA and RNA helicase	L	Replication, recombination and repair ;	2	1	1	494	55.6	3.03	-	-	-	-	-	-
Q64281	Leukocyte immunoglobulin-like receptor subfamily B member 4 OS=Mus musculus OX=10090 GN=Lilrb4 PE=1 SV=1	Lilrb4	1	Molecular Function:protein binding (GO:0005515)	leukocyte immunoglobulin-like receptor	--	ko04380 Osteoclast differentiation	--	--	--	4	1	1	335	37.5	3.01	-	-	-	-	-	-
Q3U0V3	Uncharacterized protein OS=Mus musculus OX=10090 GN=Ankrd13a PE=2 SV=1	Ankrd13a	1	Molecular Function:protein binding (GO:0005515)	ankyrin repeat domain-containing protein 13	--	--	Ankyrin repeat	T	Signal transduction mechanisms ;	2	1	1	588	67.1	3.01	-	-	-	-	-	-
A0A087WQT6	Caspase-8 OS=Mus musculus OX=10090 GN=Casp8 PE=1 SV=1	Casp8	5	Molecular Function:cysteine-type endopeptidase activity (GO:0004197),Molecular Function:protein binding (GO:0005515),Biological Process:proteolysis (GO:0006508),Molecular Function:cysteine-type peptidase activity (GO:0008234),Biological Process:regulation of apoptotic process (GO:0042981)	caspase 8	3.4.22.61	ko01524 Platinum drug resistance ko04115 p53 signaling pathway ko04210 Apoptosis ko04215 Apoptosis - multiple species ko04217 Necroptosis ko04620 Toll-like receptor signaling pathway ko04621 NOD-like receptor signaling pathway ko04622 RIG-I-like receptor signaling pathway ko04657 IL-17 signaling pathway ko04668 TNF signaling pathway ko04932 Non-alcoholic fatty liver disease (NAFLD) ko05010 Alzhei…	--	--	--	3	1	1	500	57.8	2.99	-	-	-	-	-	-
P42232	Signal transducer and activator of transcription 5B OS=Mus musculus OX=10090 GN=Stat5b PE=1 SV=1	Stat5b	4	Molecular Function:DNA binding (GO:0003677),Molecular Function:signal transducer activity (GO:0004871),Cellular Component:nucleus (GO:0005634),Biological Process:signal transduction (GO:0007165)	signal transducer and activator of transcription 5B	--	ko04012 ErbB signaling pathway ko04062 Chemokine signaling pathway ko04217 Necroptosis ko04630 Jak-STAT signaling pathway ko04658 Th1 and Th2 cell differentiation ko04659 Th17 cell differentiation ko04917 Prolactin signaling pathway ko04933 AGE-RAGE signaling pathway in diabetic complications ko05161 Hepatitis B ko05162 Measles ko05166 HTLV-I infection ko05200 Pathways in cancer ko05203 Viral car…	--	--	--	2	1	1	786	89.9	2.99	-	-	-	-	-	-
Q9QZ88	Vacuolar protein sorting-associated protein 29 OS=Mus musculus OX=10090 GN=Vps29 PE=1 SV=1	Vps29	1	Cellular Component:retromer complex (GO:0030904)	vacuolar protein sorting-associated protein 29	--	ko04144 Endocytosis	Predicted phosphodiesterase	R	General function prediction only ;	5	1	1	182	20.5	2.97	-	-	-	-	-	-
A8DUV3	Alpha-globin OS=Mus musculus OX=10090 GN=Hbat1 PE=3 SV=1	Hbat1	5	Molecular Function:iron ion binding (GO:0005506),Cellular Component:hemoglobin complex (GO:0005833),Biological Process:oxygen transport (GO:0015671),Molecular Function:oxygen binding (GO:0019825),Molecular Function:heme binding (GO:0020037)	hemoglobin subunit alpha	--	ko05143 African trypanosomiasis ko05144 Malaria	--	--	--	11	1	1	142	15.1	2.97	-	-	-	-	-	-
Q6WKZ7	Nostrin OS=Mus musculus OX=10090 GN=Nostrin PE=1 SV=2	Nostrin	1	Molecular Function:protein binding (GO:0005515)	nostrin	--	--	--	--	--	5	1	1	506	57.6	2.97	-	-	-	-	-	-
Q6A0C7	MKIAA0118 protein (Fragment) OS=Mus musculus OX=10090 GN=Rab21 PE=2 SV=1	Rab21	2	Molecular Function:GTP binding (GO:0005525),Biological Process:small GTPase mediated signal transduction (GO:0007264)	Ras-related protein Rab-21	--	--	GTPase SAR1 family domain	R	General function prediction only ;	7	1	1	253	27.5	2.96	-	-	-	-	-	-
P59438	Hermansky-Pudlak syndrome 5 protein homolog OS=Mus musculus OX=10090 GN=Hps5 PE=1 SV=2	Hps5	--	--	Hermansky-Pudlak syndrome 5 protein	--	--	--	--	--	1	1	1	1126	126.3	2.96	-	-	-	-	-	-
Q9Z0H8	CAP-Gly domain-containing linker protein 2 OS=Mus musculus OX=10090 GN=Clip2 PE=1 SV=2	Clip2	--	--	CAP-Gly domain-containing linker protein 2	--	--	--	--	--	2	1	1	1047	115.8	2.96	-	-	-	-	-	-
P20491	High affinity immunoglobulin epsilon receptor subunit gamma OS=Mus musculus OX=10090 GN=Fcer1g PE=1 SV=1	Fcer1g	3	Molecular Function:transmembrane signaling receptor activity (GO:0004888),Biological Process:cell surface receptor signaling pathway (GO:0007166),Cellular Component:membrane (GO:0016020)	high affinity immunoglobulin epsilon receptor subunit gamma	--	ko04071 Sphingolipid signaling pathway ko04072 Phospholipase D signaling pathway ko04611 Platelet activation ko04650 Natural killer cell mediated cytotoxicity ko04664 Fc epsilon RI signaling pathway ko05152 Tuberculosis ko05310 Asthma	--	--	--	15	1	1	86	9.6	2.95	-	-	-	-	-	-
O70435	Proteasome subunit alpha type-3 OS=Mus musculus OX=10090 GN=Psma3 PE=1 SV=3	Psma3	5	Molecular Function:endopeptidase activity (GO:0004175),Molecular Function:threonine-type endopeptidase activity (GO:0004298),Cellular Component:proteasome core complex (GO:0005839),Biological Process:ubiquitin-dependent protein catabolic process (GO:0006511),Biological Process:proteolysis involved in cellular protein catabolic process (GO:0051603)	20S proteasome subunit alpha 7	3.4.25.1	ko03050 Proteasome	20S proteasome, alpha and beta subunits	O	Posttranslational modification, protein turnover, chaperones ;	5	1	1	255	28.4	2.95	-	-	-	-	-	-
O54734	Dolichyl-diphosphooligosaccharide--protein glycosyltransferase 48 kDa subunit OS=Mus musculus OX=10090 GN=Ddost PE=1 SV=2	Ddost	2	Cellular Component:endoplasmic reticulum membrane (GO:0005789),Biological Process:protein N-linked glycosylation via asparagine (GO:0018279)	oligosaccharyltransferase complex subunit beta	--	ko00510 N-Glycan biosynthesis ko01100 Metabolic pathways ko04141 Protein processing in endoplasmic reticulum	--	--	--	2	1	1	441	49	2.92	-	-	-	-	-	-
P55194	SH3 domain-binding protein 1 OS=Mus musculus OX=10090 GN=Sh3bp1 PE=1 SV=3	Sh3bp1	3	Molecular Function:protein binding (GO:0005515),Cellular Component:cytoplasm (GO:0005737),Biological Process:signal transduction (GO:0007165)	SH3-domain binding protein 1	--	--	--	--	--	2	1	1	680	74.1	2.91	-	-	-	-	-	-
O70194	Eukaryotic translation initiation factor 3 subunit D OS=Mus musculus OX=10090 GN=Eif3d PE=1 SV=2	Eif3d	3	Molecular Function:translation initiation factor activity (GO:0003743),Cellular Component:cytoplasm (GO:0005737),Cellular Component:eukaryotic translation initiation factor 3 complex (GO:0005852)	translation initiation factor 3 subunit D	--	ko03013 RNA transport	--	--	--	3	1	1	548	63.9	2.89	-	-	-	-	-	-
Q9WVA4	Transgelin-2 OS=Mus musculus OX=10090 GN=Tagln2 PE=1 SV=4	Tagln2	1	Molecular Function:protein binding (GO:0005515)	transgelin	--	--	--	--	--	8	1	1	199	22.4	2.88	-	-	-	-	-	-
P10833	Ras-related protein R-Ras OS=Mus musculus OX=10090 GN=Rras PE=1 SV=1	Rras	4	Molecular Function:GTP binding (GO:0005525),Biological Process:signal transduction (GO:0007165),Biological Process:small GTPase mediated signal transduction (GO:0007264),Cellular Component:membrane (GO:0016020)	Ras-related protein R-Ras	--	ko04010 MAPK signaling pathway ko04014 Ras signaling pathway ko04015 Rap1 signaling pathway ko04024 cAMP signaling pathway ko04072 Phospholipase D signaling pathway ko04137 Mitophagy - animal ko04140 Autophagy - animal ko04218 Cellular senescence ko04360 Axon guidance ko04371 Apelin signaling pathway ko04810 Regulation of actin cytoskeleton ko05166 HTLV-I infection ko05205 Proteoglycans in cancer	GTPase SAR1 family domain	R	General function prediction only ;	13	3	3	218	23.7	2.87	-	-	-	-	-	-
Q3UVG3	Protein FAM91A1 OS=Mus musculus OX=10090 GN=Fam91a1 PE=1 SV=1	Fam91a1	--	--	--	--	--	--	--	--	1	1	1	837	93.4	2.86	-	-	-	-	-	-
Q91VJ4	Serine/threonine-protein kinase 38 OS=Mus musculus OX=10090 GN=Stk38 PE=1 SV=1	Stk38	4	Molecular Function:protein kinase activity (GO:0004672),Molecular Function:protein serine/threonine kinase activity (GO:0004674),Molecular Function:ATP binding (GO:0005524),Biological Process:protein phosphorylation (GO:0006468)	serine/threonine kinase 38	2.7.11.1	--	Serine/threonine protein kinase	T	Signal transduction mechanisms ;	2	1	1	465	54.1	2.86	-	-	-	-	-	-
Q3TAL2	Secretory carrier-associated membrane protein OS=Mus musculus OX=10090 GN=Scamp2 PE=1 SV=1	Scamp2	2	Biological Process:protein transport (GO:0015031),Cellular Component:integral component of membrane (GO:0016021)	secretory carrier-associated membrane protein	--	--	--	--	--	4	1	1	329	36.4	2.83	-	-	-	-	-	-
Q5SUH6	Clathrin interactor 1 OS=Mus musculus OX=10090 GN=Clint1 PE=1 SV=1	Clint1	3	Cellular Component:Golgi apparatus (GO:0005794),Cellular Component:membrane (GO:0016020),Biological Process:vesicle-mediated transport (GO:0016192)	--	--	--	--	--	--	2	1	1	641	69.7	2.83	-	-	-	-	-	-
Q3TDN2	FAS-associated factor 2 OS=Mus musculus OX=10090 GN=Faf2 PE=1 SV=2	Faf2	1	Molecular Function:protein binding (GO:0005515)	FAS-associated factor 2	--	--	--	--	--	3	1	1	445	52.4	2.83	-	-	-	-	-	-
D3Z7P0	BRISC and BRCA1-A complex member 2 OS=Mus musculus OX=10090 GN=Babam2 PE=1 SV=3	Babam2	--	--	BRCA1-A complex subunit BRE	--	ko03440 Homologous recombination	--	--	--	4	1	1	385	43.7	2.82	-	-	-	-	-	-
Q99L45	Eukaryotic translation initiation factor 2 subunit 2 OS=Mus musculus OX=10090 GN=Eif2s2 PE=1 SV=1	Eif2s2	2	Molecular Function:translation initiation factor activity (GO:0003743),Biological Process:translational initiation (GO:0006413)	translation initiation factor 2 subunit 2	--	ko03013 RNA transport	Translation initiation factor 2, beta subunit (eIF-2beta)/eIF-5 N-terminal domain	J	Translation, ribosomal structure and biogenesis ;	3	1	1	331	38.1	2.81	-	-	-	-	-	-
Q9D1P4	Cysteine and histidine-rich domain-containing protein 1 OS=Mus musculus OX=10090 GN=Chordc1 PE=1 SV=1	Chordc1	--	--	cysteine and histidine-rich domain-containing protein 1	--	--	--	--	--	5	1	1	331	37.3	2.81	-	-	-	-	-	-
Q5SVP3	MCG22048, isoform CRA_c OS=Mus musculus OX=10090 GN=PSME2b PE=1 SV=1	PSME2b	1	Cellular Component:proteasome activator complex (GO:0008537)	proteasome activator subunit 2 (PA28 beta)	--	ko03050 Proteasome ko04612 Antigen processing and presentation	--	--	--	5	1	1	239	27	2.8	-	-	-	-	-	-
F6WMJ3	Rho guanine nucleotide exchange factor 6 OS=Mus musculus OX=10090 GN=Arhgef6 PE=1 SV=1	Arhgef6	3	Molecular Function:Rho guanyl-nucleotide exchange factor activity (GO:0005089),Molecular Function:protein binding (GO:0005515),Biological Process:regulation of Rho protein signal transduction (GO:0035023)	Rho guanine nucleotide exchange factor 6	--	ko04810 Regulation of actin cytoskeleton ko05212 Pancreatic cancer	--	--	--	4	2	2	795	89.8	2.8	-	-	-	-	-	-
A0A1S6GWI5	Uncharacterized protein OS=Mus musculus OX=10090 GN=Rtca PE=2 SV=1	Rtca	2	Molecular Function:RNA-3'-phosphate cyclase activity (GO:0003963),Biological Process:RNA processing (GO:0006396)	RNA 3'-terminal phosphate cyclase (ATP)	6.5.1.4	--	RNA 3'-terminal phosphate cyclase	A	RNA processing and modification ;	3	1	1	432	46.3	2.8	-	-	-	-	-	-
P83882	60S ribosomal protein L36a OS=Mus musculus OX=10090 GN=Rpl36a PE=3 SV=2	Rpl36a	4	Molecular Function:structural constituent of ribosome (GO:0003735),Cellular Component:intracellular (GO:0005622),Cellular Component:ribosome (GO:0005840),Biological Process:translation (GO:0006412)	large subunit ribosomal protein L44e	--	ko03010 Ribosome	Ribosomal protein L44E	J	Translation, ribosomal structure and biogenesis ;	21	2	2	106	12.4	2.79	-	-	-	-	-	-
Q3UR70	Transforming growth factor-beta receptor-associated protein 1 OS=Mus musculus OX=10090 GN=Tgfbrap1 PE=1 SV=1	Tgfbrap1	2	Biological Process:intracellular protein transport (GO:0006886),Biological Process:vesicle-mediated transport (GO:0016192)	vacuolar protein sorting-associated protein 3	--	0	--	--	--	2	1	1	860	97.2	2.79	-	-	-	-	-	-
Q52KC3	DNA helicase OS=Mus musculus OX=10090 GN=Mcm5 PE=1 SV=1	Mcm5	9	Molecular Function:DNA binding (GO:0003677),Molecular Function:DNA helicase activity (GO:0003678),Molecular Function:chromatin binding (GO:0003682),Molecular Function:DNA replication origin binding (GO:0003688),Molecular Function:ATP binding (GO:0005524),Cellular Component:nucleus (GO:0005634),Biological Process:DNA replication (GO:0006260),Biological Process:DNA replication initiation (GO:000627…	DNA replication licensing factor MCM5	3.6.4.12	ko03030 DNA replication ko04110 Cell cycle	DNA replicative helicase MCM subunit Mcm2, Cdc46/Mcm family	L	Replication, recombination and repair ;	4	2	2	734	82.4	2.78	-	-	-	-	-	-
I1E4X5	VPS35 endosomal protein sorting factor-like OS=Mus musculus OX=10090 GN=Vps35l PE=1 SV=1	Vps35l	--	--	--	--	--	--	--	--	1	1	1	991	111.9	2.77	-	-	-	-	-	-
Q9JLN9	Serine/threonine-protein kinase mTOR OS=Mus musculus OX=10090 GN=Mtor PE=1 SV=2	Mtor	4	Molecular Function:protein serine/threonine kinase activity (GO:0004674),Molecular Function:protein binding (GO:0005515),Molecular Function:kinase activity (GO:0016301),Molecular Function:macromolecular complex binding (GO:0044877)	serine/threonine-protein kinase mTOR	2.7.11.1	ko01521 EGFR tyrosine kinase inhibitor resistance ko01522 Endocrine resistance ko04012 ErbB signaling pathway ko04066 HIF-1 signaling pathway ko04072 Phospholipase D signaling pathway ko04136 Autophagy - other ko04140 Autophagy - animal ko04150 mTOR signaling pathway ko04151 PI3K-Akt signaling pathway ko04152 AMPK signaling pathway ko04211 Longevity regulating pathway ko04213 Longevity regulating…	--	--	--	0	1	1	2549	288.6	2.77	-	-	-	-	-	-
D3Z4L9	Tumor necrosis factor alpha-induced protein 2 OS=Mus musculus OX=10090 GN=Tnfaip2 PE=1 SV=2	Tnfaip2	2	Cellular Component:exocyst (GO:0000145),Biological Process:exocytosis (GO:0006887)	tumor necrosis factor alpha-induced protein 2	--	--	--	--	--	2	1	1	708	79.9	2.77	-	-	-	-	-	-
P35279	Ras-related protein Rab-6A OS=Mus musculus OX=10090 GN=Rab6a PE=1 SV=4	Rab6a	2	Molecular Function:GTP binding (GO:0005525),Biological Process:small GTPase mediated signal transduction (GO:0007264)	Ras-related protein Rab-6A	--	--	GTPase SAR1 family domain	R	General function prediction only ;	5	1	1	208	23.6	2.74	-	-	-	-	-	-
A0Q4K5	30S ribosomal protein S13 OS=Francisella tularensis subsp. novicida (strain U112) OX=401614 GN=rpsM PE=3 SV=1	rpsM	5	Molecular Function:RNA binding (GO:0003723),Molecular Function:structural constituent of ribosome (GO:0003735),Cellular Component:intracellular (GO:0005622),Cellular Component:ribosome (GO:0005840),Biological Process:translation (GO:0006412)	small subunit ribosomal protein S18e	--	ko03010 Ribosome	Ribosomal protein S13	J	Translation, ribosomal structure and biogenesis ;	11	1	1	118	13.4	2.74	-	-	-	-	-	-
Q8VEL2	Myotubularin-related protein 14 OS=Mus musculus OX=10090 GN=Mtmr14 PE=1 SV=2	Mtmr14	--	--	0	0	0	--	--	--	1	1	1	648	72.4	2.74	-	-	-	-	-	-
E9PWG2	Trafficking protein particle complex 8 OS=Mus musculus OX=10090 GN=Trappc8 PE=1 SV=1	Trappc8	--	--	trafficking protein particle complex subunit 8	--	--	--	--	--	1	1	1	1437	160.8	2.73	-	-	-	-	-	-
P70372	ELAV-like protein 1 OS=Mus musculus OX=10090 GN=Elavl1 PE=1 SV=2	Elavl1	2	Molecular Function:nucleic acid binding (GO:0003676),Molecular Function:RNA binding (GO:0003723)	ELAV-like protein 1	--	ko04152 AMPK signaling pathway ko04657 IL-17 signaling pathway	RNA recognition motif (RRM) domain	J	Translation, ribosomal structure and biogenesis ;	3	1	1	326	36.1	2.73	-	-	-	-	-	-
A0A0R4J083	Long-chain-specific acyl-CoA dehydrogenase, mitochondrial OS=Mus musculus OX=10090 GN=Acadl PE=1 SV=1	Acadl	4	Molecular Function:acyl-CoA dehydrogenase activity (GO:0003995),Biological Process:metabolic process (GO:0008152),Molecular Function:flavin adenine dinucleotide binding (GO:0050660),Biological Process:oxidation-reduction process (GO:0055114)	long-chain-acyl-CoA dehydrogenase	1.3.8.8	ko00071 Fatty acid degradation ko01100 Metabolic pathways ko01212 Fatty acid metabolism ko03320 PPAR signaling pathway	Acyl-CoA dehydrogenase related to the alkylation response protein AidB	I	Lipid transport and metabolism ;	3	1	1	430	47.9	2.72	-	-	-	-	-	-
E9PYG5	Gamma-parvin OS=Mus musculus OX=10090 GN=Parvg PE=1 SV=1	Parvg	4	Molecular Function:actin binding (GO:0003779),Molecular Function:protein binding (GO:0005515),Biological Process:cell adhesion (GO:0007155),Biological Process:actin cytoskeleton reorganization (GO:0031532)	parvin	--	ko04510 Focal adhesion	--	--	--	3	1	1	384	43.3	2.72	-	-	-	-	-	-
Q80TM9	Nischarin OS=Mus musculus OX=10090 GN=Nisch PE=1 SV=2	Nisch	2	Molecular Function:protein binding (GO:0005515),Molecular Function:phosphatidylinositol binding (GO:0035091)	--	--	--	Uncharacterized protein	S	Function unknown ;	2	1	1	1593	174.9	2.72	-	-	-	-	-	-
Q03963	Interferon-induced, double-stranded RNA-activated protein kinase OS=Mus musculus OX=10090 GN=Eif2ak2 PE=1 SV=2	Eif2ak2	12	Molecular Function:double-stranded RNA binding (GO:0003725),Molecular Function:protein kinase activity (GO:0004672),Molecular Function:protein serine/threonine kinase activity (GO:0004674),Molecular Function:ATP binding (GO:0005524),Biological Process:protein phosphorylation (GO:0006468),Biological Process:negative regulation of cell proliferation (GO:0008285),Biological Process:response to virus…	eukaryotic translation initiation factor 2-alpha kinase 2	2.7.11.1	ko04141 Protein processing in endoplasmic reticulum ko04217 Necroptosis ko05160 Hepatitis C ko05162 Measles ko05164 Influenza A ko05165 Human papillomavirus infection ko05167 Kaposi's sarcoma-associated herpesvirus infection ko05168 Herpes simplex infection ko05169 Epstein-Barr virus infection ko05203 Viral carcinogenesis	Serine/threonine protein kinase	T	Signal transduction mechanisms ;	3	1	1	515	58.2	2.71	-	-	-	-	-	-
Q0KL02	Triple functional domain protein OS=Mus musculus OX=10090 GN=Trio PE=1 SV=3	Trio	8	Molecular Function:protein kinase activity (GO:0004672),Molecular Function:protein serine/threonine kinase activity (GO:0004674),Molecular Function:guanyl-nucleotide exchange factor activity (GO:0005085),Molecular Function:Rho guanyl-nucleotide exchange factor activity (GO:0005089),Molecular Function:protein binding (GO:0005515),Molecular Function:ATP binding (GO:0005524),Biological Process:prote…	triple functional domain protein	2.7.11.1	--	GAF domain	T	Signal transduction mechanisms ;	1	1	1	3102	347.6	2.71	-	-	-	-	-	-
Q91YJ2	Sorting nexin-4 OS=Mus musculus OX=10090 GN=Snx4 PE=1 SV=1	Snx4	1	Molecular Function:phosphatidylinositol binding (GO:0035091)	sorting nexin-4	--	ko04144 Endocytosis	--	--	--	2	1	1	450	51.7	2.71	-	-	-	-	-	-
Q80ZJ1	Ras-related protein Rap-2a OS=Mus musculus OX=10090 GN=Rap2a PE=1 SV=2	Rap2a	4	Molecular Function:GTP binding (GO:0005525),Biological Process:signal transduction (GO:0007165),Biological Process:small GTPase mediated signal transduction (GO:0007264),Cellular Component:membrane (GO:0016020)	Ras-related protein Rap-2A	--	--	GTPase SAR1 family domain	R	General function prediction only ;	5	1	1	183	20.6	2.71	-	-	-	-	-	-
P14824	Annexin A6 OS=Mus musculus OX=10090 GN=Anxa6 PE=1 SV=3	Anxa6	2	Molecular Function:calcium ion binding (GO:0005509),Molecular Function:calcium-dependent phospholipid binding (GO:0005544)	annexin A6	--	--	--	--	--	1	1	1	673	75.8	2.69	-	-	-	-	-	-
B2RX00	RB1-inducible coiled-coil 1 OS=Mus musculus OX=10090 GN=Rb1cc1 PE=2 SV=1	Rb1cc1	--	--	RB1-inducible coiled-coil protein 1	--	ko04140 Autophagy - animal ko04211 Longevity regulating pathway	Septal ring factor EnvC, activator of murein hydrolases AmiA and AmiB	D	Cell cycle control, cell division, chromosome partitioning ;	1	1	1	1588	182.2	2.69	-	-	-	-	-	-
A0A0R4J104	Disabled homolog 2 OS=Mus musculus OX=10090 GN=Dab2 PE=1 SV=1	Dab2	1	Molecular Function:protein binding (GO:0005515)	disabled homolog 2	--	ko04144 Endocytosis	--	--	--	1	1	1	766	82.2	2.68	-	-	-	-	-	-
E9PUR0	Ankyrin repeat and KH domain-containing 1 OS=Mus musculus OX=10090 GN=Ankhd1 PE=1 SV=1	Ankhd1	3	Molecular Function:nucleic acid binding (GO:0003676),Molecular Function:RNA binding (GO:0003723),Molecular Function:protein binding (GO:0005515)	ankyrin repeat domain-containing protein 17	--	--	Predicted ATPase, archaeal AAA+ ATPase superfamily	R	General function prediction only ;	0	1	1	2548	269.5	2.68	-	-	-	-	-	-
Q3TC45	S100 calcium binding protein A10 (Calpactin), isoform CRA_a OS=Mus musculus OX=10090 GN=S100a10 PE=1 SV=1	S100a10	1	Molecular Function:calcium ion binding (GO:0005509)	calpactin-1 light chain	--	--	--	--	--	18	1	1	97	11.2	2.67	-	-	-	-	-	-
Q80XK7	Vacuolar protein sorting 33A (Yeast) OS=Mus musculus OX=10090 GN=Vps33a PE=2 SV=1	Vps33a	2	Biological Process:vesicle docking involved in exocytosis (GO:0006904),Biological Process:vesicle-mediated transport (GO:0016192)	vacuolar protein sorting-associated protein 33	--	0	--	--	--	2	1	1	598	67.5	2.67	-	-	-	-	-	-
Q3U6P5	Uncharacterized protein OS=Mus musculus OX=10090 GN=Hnrnpc PE=2 SV=1	Hnrnpc	1	Molecular Function:nucleic acid binding (GO:0003676)	heterogeneous nuclear ribonucleoprotein C1/C2	--	ko03040 Spliceosome	RNA recognition motif (RRM) domain	J	Translation, ribosomal structure and biogenesis ;	4	1	1	334	36.9	2.66	-	-	-	-	-	-
Q61097	Kinase suppressor of Ras 1 OS=Mus musculus OX=10090 GN=Ksr1 PE=1 SV=1	Ksr1	4	Molecular Function:protein kinase activity (GO:0004672),Molecular Function:ATP binding (GO:0005524),Biological Process:protein phosphorylation (GO:0006468),Biological Process:intracellular signal transduction (GO:0035556)	kinase suppressor of Ras 1	--	ko04014 Ras signaling pathway ko05152 Tuberculosis	Ankyrin repeat	T	Signal transduction mechanisms ;	2	1	1	873	96.7	2.66	-	-	-	-	-	-
P26450	Phosphatidylinositol 3-kinase regulatory subunit alpha OS=Mus musculus OX=10090 GN=Pik3r1 PE=1 SV=2	Pik3r1	4	Molecular Function:protein binding (GO:0005515),Cellular Component:phosphatidylinositol 3-kinase complex (GO:0005942),Biological Process:signal transduction (GO:0007165),Molecular Function:phosphatidylinositol 3-kinase regulator activity (GO:0035014)	phosphoinositide-3-kinase regulatory subunit alpha/beta/delta	--	ko01521 EGFR tyrosine kinase inhibitor resistance ko01522 Endocrine resistance ko01524 Platinum drug resistance ko04012 ErbB signaling pathway ko04014 Ras signaling pathway ko04015 Rap1 signaling pathway ko04024 cAMP signaling pathway ko04062 Chemokine signaling pathway ko04066 HIF-1 signaling pathway ko04068 FoxO signaling pathway ko04070 Phosphatidylinositol signaling system ko04071 Sphingolipi…	--	--	--	2	1	1	724	83.5	2.66	-	-	-	-	-	-
Q3UMB5	Guanine nucleotide exchange protein SMCR8 OS=Mus musculus OX=10090 GN=Smcr8 PE=1 SV=2	Smcr8	--	--	--	--	--	--	--	--	1	1	1	935	104.9	2.64	-	-	-	-	-	-
P70227	Inositol 1,4,5-trisphosphate receptor type 3 OS=Mus musculus OX=10090 GN=Itpr3 PE=1 SV=3	Itpr3	9	Molecular Function:ion channel activity (GO:0005216),Molecular Function:inositol 1,4,5-trisphosphate-sensitive calcium-release channel activity (GO:0005220),Molecular Function:calcium channel activity (GO:0005262),Cellular Component:endoplasmic reticulum (GO:0005783),Biological Process:ion transport (GO:0006811),Biological Process:calcium ion transport (GO:0006816),Cellular Component:membrane (GO…	inositol 1,4,5-triphosphate receptor type 3	--	ko04020 Calcium signaling pathway ko04022 cGMP-PKG signaling pathway ko04070 Phosphatidylinositol signaling system ko04114 Oocyte meiosis ko04210 Apoptosis ko04218 Cellular senescence ko04270 Vascular smooth muscle contraction ko04371 Apelin signaling pathway ko04540 Gap junction ko04611 Platelet activation ko04621 NOD-like receptor signaling pathway ko04713 Circadian entrainment ko04720 Long-ter…	--	--	--	0	1	1	2670	304.1	2.63	-	-	-	-	-	-
Q99PV0	Pre-mRNA-processing-splicing factor 8 OS=Mus musculus OX=10090 GN=Prpf8 PE=1 SV=2	Prpf8	5	Molecular Function:RNA binding (GO:0003723),Molecular Function:protein binding (GO:0005515),Cellular Component:spliceosomal complex (GO:0005681),Molecular Function:U6 snRNA binding (GO:0017070),Molecular Function:U5 snRNA binding (GO:0030623)	pre-mRNA-processing factor 8	--	ko03040 Spliceosome	--	--	--	0	1	1	2335	273.4	2.63	-	-	-	-	-	-
J3QNU6	Beta-arrestin-1 OS=Mus musculus OX=10090 GN=Arrb1 PE=1 SV=1	Arrb1	1	Biological Process:signal transduction (GO:0007165)	beta-arrestin	--	ko04010 MAPK signaling pathway ko04062 Chemokine signaling pathway ko04144 Endocytosis ko04340 Hedgehog signaling pathway ko04740 Olfactory transduction ko04926 Relaxin signaling pathway ko05032 Morphine addiction	--	--	--	5	1	1	419	47.1	2.62	-	-	-	-	-	-
Q0PD65	RAB2, member RAS oncogene family OS=Mus musculus OX=10090 GN=Rab2a PE=1 SV=1	Rab2a	2	Molecular Function:GTP binding (GO:0005525),Biological Process:small GTPase mediated signal transduction (GO:0007264)	Ras-related protein Rab-2A	--	ko04152 AMPK signaling pathway	GTPase SAR1 family domain	R	General function prediction only ;	19	3	3	212	23.5	2.61	-	-	-	-	-	-
B7ZN04	Gemin5 protein OS=Mus musculus OX=10090 GN=Gemin5 PE=2 SV=1	Gemin5	1	Molecular Function:protein binding (GO:0005515)	gem associated protein 5	--	ko03013 RNA transport	Predicted NTPase, NACHT family domain	T	Signal transduction mechanisms ;	2	2	2	1503	166.6	2.61	-	-	-	-	-	-
P97287	Induced myeloid leukemia cell differentiation protein Mcl-1 homolog OS=Mus musculus OX=10090 GN=Mcl1 PE=1 SV=3	Mcl1	1	Biological Process:regulation of apoptotic process (GO:0042981)	myeloid leukemia cell differntiation protein MCL-1	--	ko04151 PI3K-Akt signaling pathway ko04210 Apoptosis ko04630 Jak-STAT signaling pathway ko05206 MicroRNAs in cancer	--	--	--	6	1	1	331	35.2	2.61	-	-	-	-	-	-
Q540N6	Neuronal apoptosis inhibitory protein 2 OS=Mus musculus OX=10090 GN=Naip2 PE=2 SV=1	Naip2	--	--	baculoviral IAP repeat-containing protein 1	--	ko04621 NOD-like receptor signaling pathway ko05134 Legionellosis	--	--	--	1	1	1	1447	163.9	2.6	-	-	-	-	-	-
O35239	Tyrosine-protein phosphatase non-receptor type 9 OS=Mus musculus OX=10090 GN=Ptpn9 PE=1 SV=2	Ptpn9	4	Molecular Function:protein tyrosine phosphatase activity (GO:0004725),Biological Process:protein dephosphorylation (GO:0006470),Biological Process:dephosphorylation (GO:0016311),Molecular Function:phosphatase activity (GO:0016791)	tyrosine-protein phosphatase non-receptor type 9	3.1.3.48	--	Protein tyrosine phosphatase	T	Signal transduction mechanisms ;	2	1	1	593	67.9	2.59	-	-	-	-	-	-
Q8BMK4	Cytoskeleton-associated protein 4 OS=Mus musculus OX=10090 GN=Ckap4 PE=1 SV=2	Ckap4	--	--	cytoskeleton-associated protein 4	--	ko04141 Protein processing in endoplasmic reticulum	--	--	--	2	1	1	575	63.7	2.58	-	-	-	-	-	-
A0A1Y7VLZ7	Phosphofurin acidic cluster sorting protein 2 OS=Mus musculus OX=10090 GN=Pacs2 PE=1 SV=1	Pacs2	--	--	--	--	--	--	--	--	2	1	1	894	98.4	2.57	-	-	-	-	-	-
Q6PB66	Leucine-rich PPR motif-containing protein, mitochondrial OS=Mus musculus OX=10090 GN=Lrpprc PE=1 SV=2	Lrpprc	--	--	leucine-rich PPR motif-containing protein, mitochondrial	--	--	--	--	--	1	1	1	1392	156.5	2.57	-	-	-	-	-	-
Q3TPA7	RAB20, member RAS oncogene family OS=Mus musculus OX=10090 GN=Rab20 PE=2 SV=1	Rab20	2	Molecular Function:GTP binding (GO:0005525),Biological Process:small GTPase mediated signal transduction (GO:0007264)	Ras-related protein Rab-20	--	--	GTPase SAR1 family domain	R	General function prediction only ;	5	1	1	233	26	2.56	-	-	-	-	-	-
Q6ZPE2	Myotubularin-related protein 5 OS=Mus musculus OX=10090 GN=Sbf1 PE=1 SV=2	Sbf1	2	Molecular Function:phosphatase regulator activity (GO:0019208),Biological Process:regulation of GTPase activity (GO:0043087)	myotubularin-related protein 5/13	--	--	--	--	--	1	1	1	1867	208.6	2.56	-	-	-	-	-	-
Q9DBL9	1-acylglycerol-3-phosphate O-acyltransferase ABHD5 OS=Mus musculus OX=10090 GN=Abhd5 PE=1 SV=1	Abhd5	--	--	abhydrolase domain-containing protein 5	2.3.1.51	ko04923 Regulation of lipolysis in adipocytes	Pimeloyl-ACP methyl ester carboxylesterase	HR	Coenzyme transport and metabolism ; General function prediction only ;	5	1	1	351	39.1	2.55	-	-	-	-	-	-
Q9JMA1	Ubiquitin carboxyl-terminal hydrolase 14 OS=Mus musculus OX=10090 GN=Usp14 PE=1 SV=3	Usp14	3	Molecular Function:protein binding (GO:0005515),Biological Process:protein deubiquitination (GO:0016579),Molecular Function:thiol-dependent ubiquitinyl hydrolase activity (GO:0036459)	ubiquitin carboxyl-terminal hydrolase 14	3.4.19.12	--	--	--	--	2	1	1	493	56	2.55	-	-	-	-	-	-
Q3TIN2	Uncharacterized protein OS=Mus musculus OX=10090 GN=Qars PE=2 SV=1	Qars	8	Molecular Function:nucleotide binding (GO:0000166),Molecular Function:aminoacyl-tRNA ligase activity (GO:0004812),Molecular Function:glutamine-tRNA ligase activity (GO:0004819),Molecular Function:ATP binding (GO:0005524),Cellular Component:cytoplasm (GO:0005737),Biological Process:tRNA aminoacylation for protein translation (GO:0006418),Biological Process:glutaminyl-tRNA aminoacylation (GO:000642…	glutaminyl-tRNA synthetase	6.1.1.18	ko00970 Aminoacyl-tRNA biosynthesis ko01100 Metabolic pathways	Glutamyl- or glutaminyl-tRNA synthetase	J	Translation, ribosomal structure and biogenesis ;	1	1	1	775	87.7	2.52	-	-	-	-	-	-
Q9D2V8	Major facilitator superfamily domain-containing protein 10 OS=Mus musculus OX=10090 GN=Mfsd10 PE=1 SV=1	Mfsd10	2	Cellular Component:integral component of membrane (GO:0016021),Biological Process:transmembrane transport (GO:0055085)	--	--	--	Predicted arabinose efflux permease, MFS family	G	Carbohydrate transport and metabolism ;	3	1	1	456	49.3	2.52	-	-	-	-	-	-
B2RUA5	SAPS domain family, member 1 OS=Mus musculus OX=10090 GN=Ppp6r1 PE=2 SV=1	Ppp6r1	--	--	serine/threonine-protein phosphatase 6 regulatory subunit 1	--	--	--	--	--	1	1	1	856	94.5	2.52	-	-	-	-	-	-
Q8K370	Acyl-CoA dehydrogenase family member 10 OS=Mus musculus OX=10090 GN=Acad10 PE=1 SV=1	Acad10	5	Molecular Function:acyl-CoA dehydrogenase activity (GO:0003995),Biological Process:metabolic process (GO:0008152),Molecular Function:hydrolase activity (GO:0016787),Molecular Function:flavin adenine dinucleotide binding (GO:0050660),Biological Process:oxidation-reduction process (GO:0055114)	acyl-CoA dehydrogenase family member 10	--	--	Acyl-CoA dehydrogenase related to the alkylation response protein AidB	I	Lipid transport and metabolism ;	1	1	1	1069	118.9	2.52	-	-	-	-	-	-
Q6DFW4	Nucleolar protein 58 OS=Mus musculus OX=10090 GN=Nop58 PE=1 SV=1	Nop58	--	--	nucleolar protein 58	--	ko03008 Ribosome biogenesis in eukaryotes	RNA processing factor Prp31, contains Nop domain	J	Translation, ribosomal structure and biogenesis ;	2	1	1	536	60.3	2.51	-	-	-	-	-	-
A0A0R4IZX1	Differentially-expressed in FDCP 6 OS=Mus musculus OX=10090 GN=Def6 PE=1 SV=1	Def6	--	--	--	--	--	--	--	--	2	1	1	630	73.4	2.51	-	-	-	-	-	-
Q9QZK7	Docking protein 3 OS=Mus musculus OX=10090 GN=Dok3 PE=1 SV=1	Dok3	1	Molecular Function:insulin receptor binding (GO:0005158)	--	--	--	--	--	--	3	1	1	444	48	2.48	-	-	-	-	-	-
Q9D4H1	Exocyst complex component 2 OS=Mus musculus OX=10090 GN=Exoc2 PE=1 SV=1	Exoc2	3	Cellular Component:exocyst (GO:0000145),Molecular Function:protein binding (GO:0005515),Biological Process:Golgi to plasma membrane transport (GO:0006893)	exocyst complex component 2	--	ko04014 Ras signaling pathway	--	--	--	2	1	1	924	103.9	2.48	-	-	-	-	-	-
O70499	Small nuclear ribonucleoprotein-associated protein OS=Mus musculus OX=10090 GN=Snrpn PE=3 SV=1	Snrpn	--	--	small nuclear ribonucleoprotein N	--	--	--	--	--	3	1	1	240	24.6	2.47	-	-	-	-	-	-
O35954	Membrane-associated phosphatidylinositol transfer protein 1 OS=Mus musculus OX=10090 GN=Pitpnm1 PE=1 SV=1	Pitpnm1	3	Cellular Component:intracellular (GO:0005622),Biological Process:transport (GO:0006810),Molecular Function:metal ion binding (GO:0046872)	--	--	--	Phosphatidate phosphatase PAH1, contains Lipin and LNS2 domains. can be involved in plasmid maintenance	I	Lipid transport and metabolism ;	1	1	1	1243	134.9	2.47	-	-	-	-	-	-
Q3TPJ9	Caspase 6 OS=Mus musculus OX=10090 GN=Casp6 PE=1 SV=1	Casp6	3	Molecular Function:cysteine-type endopeptidase activity (GO:0004197),Biological Process:proteolysis (GO:0006508),Molecular Function:cysteine-type peptidase activity (GO:0008234)	caspase 6	3.4.22.59	ko04210 Apoptosis	--	--	--	4	1	1	276	31.6	2.46	-	-	-	-	-	-
Q9WV02	RNA-binding motif protein, X chromosome OS=Mus musculus OX=10090 GN=Rbmx PE=1 SV=1	Rbmx	1	Molecular Function:nucleic acid binding (GO:0003676)	heterogeneous nuclear ribonucleoprotein G	--	ko03040 Spliceosome	RNA recognition motif (RRM) domain	J	Translation, ribosomal structure and biogenesis ;	3	1	1	391	42.3	2.46	-	-	-	-	-	-
Q3TBE9	Deafness, autosomal dominant 5 (Human) OS=Mus musculus OX=10090 GN=Gsdme PE=2 SV=1	Gsdme	--	--	non-syndromic hearing impairment protein 5	--	--	--	--	--	3	1	1	512	56.6	2.45	-	-	-	-	-	-
A0A0A6YVV8	Muscleblind-like protein 1 OS=Mus musculus OX=10090 GN=Mbnl1 PE=1 SV=1	Mbnl1	1	Molecular Function:metal ion binding (GO:0046872)	muscleblind	--	--	--	--	--	3	1	1	387	41.7	2.44	-	-	-	-	-	-
B2RXS1	Nbeal2 protein OS=Mus musculus OX=10090 GN=Nbeal2 PE=2 SV=1	Nbeal2	1	Molecular Function:protein binding (GO:0005515)	--	--	--	Uncharacterized protein, contains caspase domain	R	General function prediction only ;	0	1	1	2750	302.5	2.44	-	-	-	-	-	-
Q61878	Bone marrow proteoglycan OS=Mus musculus OX=10090 GN=Prg2 PE=1 SV=1	Prg2	1	Biological Process:immune response (GO:0006955)	bone marrow proteoglycan	--	ko05310 Asthma	--	--	--	5	1	1	223	24.2	2.43	-	-	-	-	-	-
Q3UGD6	Solute carrier family 7 (Cationic amino acid transporter, y+ system), member 1 OS=Mus musculus OX=10090 GN=Slc7a1 PE=1 SV=1	Slc7a1	3	Biological Process:amino acid transmembrane transport (GO:0003333),Molecular Function:amino acid transmembrane transporter activity (GO:0015171),Cellular Component:membrane (GO:0016020)	solute carrier family 7 (cationic amino acid transporter), member 1	--	ko05206 MicroRNAs in cancer	Amino acid transporter	E	Amino acid transport and metabolism ;	2	1	1	622	67	2.43	-	-	-	-	-	-
O09131	Glutathione S-transferase omega-1 OS=Mus musculus OX=10090 GN=Gsto1 PE=1 SV=2	Gsto1	4	Molecular Function:glutathione transferase activity (GO:0004364),Molecular Function:protein binding (GO:0005515),Cellular Component:cytoplasm (GO:0005737),Biological Process:metabolic process (GO:0008152)	glutathione S-transferase	2.5.1.18	ko00480 Glutathione metabolism ko00980 Metabolism of xenobiotics by cytochrome P450 ko00982 Drug metabolism - cytochrome P450 ko01524 Platinum drug resistance ko05200 Pathways in cancer ko05204 Chemical carcinogenesis ko05225 Hepatocellular carcinoma ko05418 Fluid shear stress and atherosclerosis	Predicted phosphohydrolase, protein tyrosine phosphatase (PTP) superfamily, DUF442 family	R	General function prediction only ;	4	1	1	240	27.5	2.43	-	-	-	-	-	-
P70434	Interferon regulatory factor 7 OS=Mus musculus OX=10090 GN=Irf7 PE=1 SV=1	Irf7	1	Molecular Function:regulatory region DNA binding (GO:0000975)	interferon regulatory factor 7	--	ko04620 Toll-like receptor signaling pathway ko04621 NOD-like receptor signaling pathway ko04622 RIG-I-like receptor signaling pathway ko04623 Cytosolic DNA-sensing pathway ko05160 Hepatitis C ko05161 Hepatitis B ko05162 Measles ko05164 Influenza A ko05167 Kaposi's sarcoma-associated herpesvirus infection ko05168 Herpes simplex infection ko05203 Viral carcinogenesis	--	--	--	2	1	1	457	51.2	2.43	-	-	-	-	-	-
P08030	Adenine phosphoribosyltransferase OS=Mus musculus OX=10090 GN=Aprt PE=1 SV=2	Aprt	1	Biological Process:nucleoside metabolic process (GO:0009116)	adenine phosphoribosyltransferase	2.4.2.7	ko00230 Purine metabolism ko01100 Metabolic pathways	Adenine/guanine phosphoribosyltransferase or related PRPP-binding protein	F	Nucleotide transport and metabolism ;	7	1	1	180	19.7	2.42	-	-	-	-	-	-
Q80ZI6	E3 ubiquitin-protein ligase LRSAM1 OS=Mus musculus OX=10090 GN=Lrsam1 PE=1 SV=1	Lrsam1	2	Molecular Function:protein binding (GO:0005515),Molecular Function:zinc ion binding (GO:0008270)	E3 ubiquitin-protein ligase LRSAM1	2.3.2.27	--	Leucine-rich repeat (LRR) protein	K	Transcription ;	2	1	1	727	83.9	2.42	-	-	-	-	-	-
Q3U281	Uncharacterized protein OS=Mus musculus OX=10090 GN=Sar1b PE=2 SV=1	Sar1b	3	Molecular Function:GTP binding (GO:0005525),Cellular Component:intracellular (GO:0005622),Biological Process:intracellular protein transport (GO:0006886)	GTP-binding protein SAR1	3.6.5.-	ko04141 Protein processing in endoplasmic reticulum ko05134 Legionellosis	GTPase SAR1 family domain	R	General function prediction only ;	6	1	1	198	22.3	2.41	-	-	-	-	-	-
Q3TX09	Uncharacterized protein OS=Mus musculus OX=10090 GN=Dok2 PE=2 SV=1	Dok2	1	Molecular Function:insulin receptor binding (GO:0005158)	docking protein 2	--	0	--	--	--	3	1	1	412	45.5	2.41	-	-	-	-	-	-
O35286	Pre-mRNA-splicing factor ATP-dependent RNA helicase DHX15 OS=Mus musculus OX=10090 GN=Dhx15 PE=1 SV=2	Dhx15	3	Molecular Function:nucleic acid binding (GO:0003676),Molecular Function:helicase activity (GO:0004386),Molecular Function:ATP binding (GO:0005524)	pre-mRNA-splicing factor ATP-dependent RNA helicase DHX15/PRP43	3.6.4.13	ko03040 Spliceosome	HrpA-like RNA helicase	J	Translation, ribosomal structure and biogenesis ;	1	1	1	795	90.9	2.4	-	-	-	-	-	-
A0Q7C7	Uncharacterized protein OS=Francisella tularensis subsp. novicida (strain U112) OX=401614 GN=FTN_1261 PE=4 SV=1	FTN_1261	--	--	--	--	--	--	--	--	5	2	2	495	54.7	2.4	-	-	-	-	-	-
Q6P4T0	Autophagy-related protein 2 homolog A OS=Mus musculus OX=10090 GN=Atg2a PE=1 SV=2	Atg2a	1	Biological Process:autophagy (GO:0006914)	autophagy-related protein 2	--	ko04136 Autophagy - other ko04140 Autophagy - animal	--	--	--	1	1	1	1914	210.8	2.4	-	-	-	-	-	-
Q7TSS3	Inhibitor of kappaB kinase gamma OS=Mus musculus OX=10090 GN=Ikbkg PE=1 SV=1	Ikbkg	--	--	inhibitor of nuclear factor kappa-B kinase subunit gamma	--	ko01523 Antifolate resistance ko04010 MAPK signaling pathway ko04014 Ras signaling pathway ko04062 Chemokine signaling pathway ko04064 NF-kappa B signaling pathway ko04151 PI3K-Akt signaling pathway ko04210 Apoptosis ko04380 Osteoclast differentiation ko04620 Toll-like receptor signaling pathway ko04621 NOD-like receptor signaling pathway ko04622 RIG-I-like receptor signaling pathway ko04623 Cyto…	--	--	--	3	1	1	430	50.2	2.39	-	-	-	-	-	-
Q9CQA1	Trafficking protein particle complex subunit 5 OS=Mus musculus OX=10090 GN=Trappc5 PE=1 SV=1	Trappc5	2	Cellular Component:TRAPP complex (GO:0030008),Biological Process:Golgi vesicle transport (GO:0048193)	trafficking protein particle complex subunit 5	--	--	--	--	--	5	1	1	188	20.8	2.39	-	-	-	-	-	-
Q5SVR0	TBC1 domain family member 9B OS=Mus musculus OX=10090 GN=Tbc1d9b PE=1 SV=1	Tbc1d9b	1	Molecular Function:calcium ion binding (GO:0005509)	TBC1 domain family member 8/9	--	--	--	--	--	1	1	1	1263	141.7	2.39	-	-	-	-	-	-
Q8VE19	GATOR complex protein MIOS OS=Mus musculus OX=10090 GN=Mios PE=1 SV=2	Mios	1	Molecular Function:protein binding (GO:0005515)	WD repeat-containing protein mio	--	ko04150 mTOR signaling pathway	--	--	--	2	1	1	875	98.3	2.38	-	-	-	-	-	-
Q3TE63	Peptidyl-prolyl cis-trans isomerase OS=Mus musculus OX=10090 GN=Ppia PE=2 SV=1	Ppia	3	Biological Process:protein peptidyl-prolyl isomerization (GO:0000413),Molecular Function:peptidyl-prolyl cis-trans isomerase activity (GO:0003755),Biological Process:protein folding (GO:0006457)	peptidyl-prolyl cis-trans isomerase A (cyclophilin A)	5.2.1.8	ko04217 Necroptosis	Peptidyl-prolyl cis-trans isomerase (rotamase) - cyclophilin family	O	Posttranslational modification, protein turnover, chaperones ;	5	1	1	164	17.9	2.38	-	-	-	-	-	-
B1AUY3	Rho GTPase-activating protein 4 OS=Mus musculus OX=10090 GN=Arhgap4 PE=1 SV=1	Arhgap4	2	Molecular Function:protein binding (GO:0005515),Biological Process:signal transduction (GO:0007165)	Rho GTPase-activating protein 4	--	--	--	--	--	2	1	1	965	107.5	2.38	-	-	-	-	-	-
Q3UJW9	Uncharacterized protein OS=Mus musculus OX=10090 GN=Akr1a1 PE=2 SV=1	Akr1a1	2	Molecular Function:oxidoreductase activity (GO:0016491),Biological Process:oxidation-reduction process (GO:0055114)	alcohol dehydrogenase (NADP+)	1.1.1.2	ko00010 Glycolysis / Gluconeogenesis ko00040 Pentose and glucuronate interconversions ko00561 Glycerolipid metabolism ko01100 Metabolic pathways	Aldo/keto reductase, related to diketogulonate reductase	Q	Secondary metabolites biosynthesis, transport and catabolism ;	2	1	1	325	36.6	2.38	-	-	-	-	-	-
Q9JME7	Trafficking protein particle complex subunit 2-like protein OS=Mus musculus OX=10090 GN=Trappc2l PE=1 SV=1	Trappc2l	2	Cellular Component:intracellular (GO:0005622),Biological Process:ER to Golgi vesicle-mediated transport (GO:0006888)	trafficking protein particle complex subunit 2	--	--	--	--	--	9	1	1	139	16	2.38	-	-	-	-	-	-
Q542D9	Transferrin receptor, isoform CRA_a OS=Mus musculus OX=10090 GN=Tfrc PE=1 SV=1	Tfrc	5	Molecular Function:transferrin receptor activity (GO:0004998),Cellular Component:plasma membrane (GO:0005886),Biological Process:cellular iron ion homeostasis (GO:0006879),Biological Process:receptor-mediated endocytosis (GO:0006898),Biological Process:transferrin transport (GO:0033572)	transferrin receptor	--	ko04066 HIF-1 signaling pathway ko04144 Endocytosis ko04145 Phagosome ko04216 Ferroptosis ko04640 Hematopoietic cell lineage	Zn-dependent amino- or carboxypeptidase, M28 family	O	Posttranslational modification, protein turnover, chaperones ;	2	1	1	763	85.7	2.38	-	-	-	-	-	-
Q91X82	Txnip protein OS=Mus musculus OX=10090 GN=Txnip PE=2 SV=1	Txnip	--	--	thioredoxin-interacting protein	--	ko04621 NOD-like receptor signaling pathway	--	--	--	3	1	1	400	44.7	2.36	-	-	-	-	-	-
Q3US15	NAD(P) dependent steroid dehydrogenase-like OS=Mus musculus OX=10090 GN=Nsdhl PE=1 SV=1	Nsdhl	3	Molecular Function:3-beta-hydroxy-delta5-steroid dehydrogenase activity (GO:0003854),Biological Process:steroid biosynthetic process (GO:0006694),Biological Process:oxidation-reduction process (GO:0055114)	sterol-4alpha-carboxylate 3-dehydrogenase (decarboxylating)	1.1.1.170	ko00100 Steroid biosynthesis ko01100 Metabolic pathways	Nucleoside-diphosphate-sugar epimerase	M	Cell wall/membrane/envelope biogenesis ;	4	1	1	362	40.7	2.36	-	-	-	-	-	-
Q8BVK3	Uncharacterized protein (Fragment) OS=Mus musculus OX=10090 GN=Uap1l1 PE=2 SV=1	Uap1l1	2	Biological Process:metabolic process (GO:0008152),Molecular Function:uridylyltransferase activity (GO:0070569)	--	--	ko00520 Amino sugar and nucleotide sugar metabolism ko01100 Metabolic pathways	UDP-N-acetylglucosamine pyrophosphorylase	G	Carbohydrate transport and metabolism ;	5	3	3	510	56.8	2.35	-	-	-	-	-	-
Q8BXW8	Uncharacterized protein OS=Mus musculus OX=10090 GN=Uvrag PE=2 SV=1	Uvrag	1	Biological Process:positive regulation of autophagy (GO:0010508)	UV radiation resistance-associated gene protein	--	ko04140 Autophagy - animal	--	--	--	3	2	2	698	77.4	2.35	-	-	-	-	-	-
B2RXR2	Phosphatidylinositol 3 kinase, regulatory subunit, polypeptide 4, p150 OS=Mus musculus OX=10090 GN=Pik3r4 PE=2 SV=1	Pik3r4	4	Molecular Function:protein kinase activity (GO:0004672),Molecular Function:protein binding (GO:0005515),Molecular Function:ATP binding (GO:0005524),Biological Process:protein phosphorylation (GO:0006468)	phosphoinositide-3-kinase, regulatory subunit 4	2.7.11.1	ko04136 Autophagy - other ko04140 Autophagy - animal ko04371 Apelin signaling pathway	WD40 repeat	R	General function prediction only ;	2	2	2	1358	152.5	2.35	-	-	-	-	-	-
P70315	Wiskott-Aldrich syndrome protein homolog OS=Mus musculus OX=10090 GN=Was PE=1 SV=1	Was	3	Molecular Function:actin binding (GO:0003779),Biological Process:actin filament organization (GO:0007015),Biological Process:positive regulation of Arp2/3 complex-mediated actin nucleation (GO:2000601)	Wiskott-Aldrich syndrome protein	--	ko04062 Chemokine signaling pathway ko04144 Endocytosis ko04520 Adherens junction ko04530 Tight junction ko04666 Fc gamma R-mediated phagocytosis ko04810 Regulation of actin cytoskeleton ko05100 Bacterial invasion of epithelial cells ko05132 Salmonella infection ko05231 Choline metabolism in cancer	--	--	--	3	1	1	520	54.2	2.35	-	-	-	-	-	-
Q00PI9	Heterogeneous nuclear ribonucleoprotein U-like protein 2 OS=Mus musculus OX=10090 GN=Hnrnpul2 PE=1 SV=2	Hnrnpul2	1	Molecular Function:protein binding (GO:0005515)	--	--	--	--	--	--	4	3	3	745	84.9	2.34	-	-	-	-	-	-
Q5EG47	5'-AMP-activated protein kinase catalytic subunit alpha-1 OS=Mus musculus OX=10090 GN=Prkaa1 PE=1 SV=2	Prkaa1	3	Molecular Function:protein kinase activity (GO:0004672),Molecular Function:ATP binding (GO:0005524),Biological Process:protein phosphorylation (GO:0006468)	5'-AMP-activated protein kinase, catalytic alpha subunit	2.7.11.11	ko04068 FoxO signaling pathway ko04140 Autophagy - animal ko04150 mTOR signaling pathway ko04151 PI3K-Akt signaling pathway ko04152 AMPK signaling pathway ko04211 Longevity regulating pathway ko04213 Longevity regulating pathway - multiple species ko04371 Apelin signaling pathway ko04530 Tight junction ko04710 Circadian rhythm ko04910 Insulin signaling pathway ko04920 Adipocytokine signaling path…	Serine/threonine protein kinase	T	Signal transduction mechanisms ;	2	1	1	559	63.9	2.34	-	-	-	-	-	-
Q9D8T2	Gasdermin-D OS=Mus musculus OX=10090 GN=Gsdmdc1 PE=1 SV=1	Gsdmdc1	--	--	gasdermin-D	--	ko04621 NOD-like receptor signaling pathway	--	--	--	2	1	1	487	53.2	2.34	-	-	-	-	-	-
Q8VBZ3	Cleft lip and palate transmembrane protein 1 homolog OS=Mus musculus OX=10090 GN=Clptm1 PE=1 SV=1	Clptm1	1	Cellular Component:integral component of membrane (GO:0016021)	--	--	--	--	--	--	2	1	1	664	75.2	2.33	-	-	-	-	-	-
Q8BH02	Torsin-4A OS=Mus musculus OX=10090 GN=Tor4a PE=2 SV=1	Tor4a	1	Molecular Function:ATP binding (GO:0005524)	--	--	--	--	--	--	3	1	1	426	47.6	2.33	-	-	-	-	-	-
P15920	V-type proton ATPase 116 kDa subunit a isoform 2 OS=Mus musculus OX=10090 GN=Atp6v0a2 PE=1 SV=2	Atp6v0a2	2	Molecular Function:hydrogen ion transmembrane transporter activity (GO:0015078),Biological Process:ATP hydrolysis coupled proton transport (GO:0015991)	V-type H+-transporting ATPase subunit a	--	ko00190 Oxidative phosphorylation ko01100 Metabolic pathways ko04142 Lysosome ko04145 Phagosome ko04721 Synaptic vesicle cycle ko04966 Collecting duct acid secretion ko05152 Tuberculosis ko05165 Human papillomavirus infection ko05323 Rheumatoid arthritis	Archaeal/vacuolar-type H+-ATPase subunit I/STV1	C	Energy production and conversion ;	1	1	1	856	98.1	2.33	-	-	-	-	-	-
Q80X50	Ubiquitin-associated protein 2-like OS=Mus musculus OX=10090 GN=Ubap2l PE=1 SV=1	Ubap2l	--	--	--	--	--	--	--	--	2	1	1	1107	116.7	2.33	-	-	-	-	-	-
Q3V231	Uncharacterized protein OS=Mus musculus OX=10090 GN=Cnot7 PE=2 SV=1	Cnot7	2	Biological Process:nuclear-transcribed mRNA poly(A) tail shortening (GO:0000289),Molecular Function:poly(A)-specific ribonuclease activity (GO:0004535)	CCR4-NOT transcription complex subunit 7/8	--	ko03018 RNA degradation	--	--	--	4	1	1	285	32.8	2.32	-	-	-	-	-	-
Q8BFQ8	Glutamine amidotransferase-like class 1 domain-containing protein 1 OS=Mus musculus OX=10090 GN=Gatd1 PE=1 SV=1	Gatd1	--	--	--	--	--	Putative intracellular protease/amidase	R	General function prediction only ;	5	1	1	220	23.3	2.32	-	-	-	-	-	-
Q60849	CD98 heavy chain OS=Mus musculus OX=10090 GN=Slc3a2 PE=2 SV=1	Slc3a2	2	Molecular Function:catalytic activity (GO:0003824),Biological Process:carbohydrate metabolic process (GO:0005975)	solute carrier family 3, member 2	--	ko04150 mTOR signaling pathway ko04216 Ferroptosis ko04974 Protein digestion and absorption	Glycosidase	G	Carbohydrate transport and metabolism ;	3	1	1	532	58.8	2.31	-	-	-	-	-	-
E0CZ72	Kinesin-like protein OS=Mus musculus OX=10090 GN=Kif2a PE=1 SV=1	Kif2a	4	Molecular Function:microtubule motor activity (GO:0003777),Molecular Function:ATP binding (GO:0005524),Biological Process:microtubule-based movement (GO:0007018),Molecular Function:microtubule binding (GO:0008017)	kinesin family member 2/24	--	--	--	--	--	3	2	2	743	83.8	2.31	-	-	-	-	-	-
A0A1B0GSU0	Aldehyde dehydrogenase family 16 member A1 OS=Mus musculus OX=10090 GN=Aldh16a1 PE=1 SV=1	Aldh16a1	3	Biological Process:metabolic process (GO:0008152),Molecular Function:oxidoreductase activity (GO:0016491),Biological Process:oxidation-reduction process (GO:0055114)	--	--	--	Acyl-CoA reductase or other NAD-dependent aldehyde dehydrogenase	C	Energy production and conversion ;	2	1	1	802	84.7	2.31	-	-	-	-	-	-
Q9Z183	Protein-arginine deiminase type-4 OS=Mus musculus OX=10090 GN=Padi4 PE=2 SV=3	Padi4	4	Molecular Function:protein-arginine deiminase activity (GO:0004668),Molecular Function:calcium ion binding (GO:0005509),Cellular Component:cytoplasm (GO:0005737),Biological Process:protein citrullination (GO:0018101)	protein-arginine deiminase	3.5.3.15	--	dsDNA-specific endonuclease/ATPase MutS2	L	Replication, recombination and repair ;	2	1	1	666	74.4	2.31	-	-	-	-	-	-
E9Q1W7	TBC domain-containing protein kinase-like protein OS=Mus musculus OX=10090 GN=Tbck PE=1 SV=1	Tbck	3	Molecular Function:protein kinase activity (GO:0004672),Molecular Function:ATP binding (GO:0005524),Biological Process:protein phosphorylation (GO:0006468)	TBC domain-containing protein kinase-like protein	--	--	Serine/threonine protein kinase	T	Signal transduction mechanisms ;	2	1	1	893	100.6	2.3	-	-	-	-	-	-
P61924	Coatomer subunit zeta-1 OS=Mus musculus OX=10090 GN=Copz1 PE=1 SV=1	Copz1	--	--	coatomer subunit zeta	--	--	--	--	--	12	2	2	177	20.2	2.27	-	-	-	-	-	-
Q3U6C7	Succinate-CoA ligase subunit beta (Fragment) OS=Mus musculus OX=10090 GN=Sucla2 PE=2 SV=1	Sucla2	4	Molecular Function:catalytic activity (GO:0003824),Molecular Function:ATP binding (GO:0005524),Biological Process:metabolic process (GO:0008152),Molecular Function:metal ion binding (GO:0046872)	--	--	ko00020 Citrate cycle (TCA cycle) ko00640 Propanoate metabolism ko01100 Metabolic pathways ko01200 Carbon metabolism	Succinyl-CoA synthetase, beta subunit	C	Energy production and conversion ;	1	1	1	470	50.6	2.27	-	-	-	-	-	-
Q3UIA2	Rho GTPase-activating protein 17 OS=Mus musculus OX=10090 GN=Arhgap17 PE=1 SV=1	Arhgap17	3	Molecular Function:protein binding (GO:0005515),Cellular Component:cytoplasm (GO:0005737),Biological Process:signal transduction (GO:0007165)	Rho GTPase-activating protein 17	--	ko04530 Tight junction	--	--	--	2	2	2	846	92.1	2.25	-	-	-	-	-	-
Q3TVK3	Aspartyl aminopeptidase OS=Mus musculus OX=10090 GN=Dnpep PE=1 SV=1	Dnpep	3	Molecular Function:aminopeptidase activity (GO:0004177),Biological Process:proteolysis (GO:0006508),Molecular Function:zinc ion binding (GO:0008270)	aspartyl aminopeptidase	3.4.11.21	--	Aspartyl aminopeptidase	E	Amino acid transport and metabolism ;	2	1	1	475	52.4	2.25	-	-	-	-	-	-
D3YVL0	Putative helicase MOV-10 OS=Mus musculus OX=10090 GN=Mov10 PE=1 SV=2	Mov10	--	--	helicase MOV-10	3.6.4.13	--	Superfamily I DNA and/or RNA helicase	L	Replication, recombination and repair ;	1	1	1	1077	120.9	2.24	-	-	-	-	-	-
Q9JI78	Peptide-N(4)-(N-acetyl-beta-glucosaminyl)asparagine amidase OS=Mus musculus OX=10090 GN=Ngly1 PE=1 SV=2	Ngly1	2	Cellular Component:cytoplasm (GO:0005737),Biological Process:glycoprotein catabolic process (GO:0006516)	peptide-N4-(N-acetyl-beta-glucosaminyl)asparagine amidase	3.5.1.52	ko04141 Protein processing in endoplasmic reticulum	--	--	--	2	1	1	651	74.2	2.24	-	-	-	-	-	-
K3W4Q9	Golgi-associated PDZ and coiled-coil motif-containing protein OS=Mus musculus OX=10090 GN=Gopc PE=1 SV=1	Gopc	1	Molecular Function:protein binding (GO:0005515)	--	--	--	--	--	--	2	1	1	463	50.6	2.24	-	-	-	-	-	-
Q9CPX6	Ubiquitin-like-conjugating enzyme ATG3 OS=Mus musculus OX=10090 GN=Atg3 PE=1 SV=1	Atg3	--	--	ubiquitin-like-conjugating enzyme ATG3	--	ko04136 Autophagy - other ko04140 Autophagy - animal ko05167 Kaposi's sarcoma-associated herpesvirus infection	--	--	--	3	1	1	314	35.8	2.23	-	-	-	-	-	-
B7ZNX2	Anaphase promoting complex subunit 1 OS=Mus musculus OX=10090 GN=Anapc1 PE=2 SV=1	Anapc1	1	Cellular Component:anaphase-promoting complex (GO:0005680)	anaphase-promoting complex subunit 1	--	ko04110 Cell cycle ko04114 Oocyte meiosis ko04120 Ubiquitin mediated proteolysis ko04914 Progesterone-mediated oocyte maturation ko05166 HTLV-I infection	--	--	--	1	1	1	1944	215.9	2.23	-	-	-	-	-	-
Q9D4H2	GRIP and coiled-coil domain-containing protein 1 OS=Mus musculus OX=10090 GN=Gcc1 PE=1 SV=2	Gcc1	2	Biological Process:protein targeting to Golgi (GO:0000042),Molecular Function:protein binding (GO:0005515)	GRIP and coiled-coil domain-containing protein 1	--	--	--	--	--	4	1	1	778	87.6	2.23	-	-	-	-	-	-
A0A087WQ31	CLIP-associating protein 1 OS=Mus musculus OX=10090 GN=Clasp1 PE=1 SV=1	Clasp1	4	Cellular Component:kinetochore microtubule (GO:0005828),Cellular Component:cytoplasmic microtubule (GO:0005881),Molecular Function:kinetochore binding (GO:0043515),Molecular Function:microtubule plus-end binding (GO:0051010)	CLIP-associating protein 1/2	--	--	--	--	--	1	1	1	1552	170.9	2.23	-	-	-	-	-	-
Q3TDG9	Uncharacterized protein OS=Mus musculus OX=10090 GN=Stx12 PE=2 SV=1	Stx12	2	Molecular Function:protein binding (GO:0005515),Cellular Component:membrane (GO:0016020)	syntaxin 12/13	--	ko04145 Phagosome	--	--	--	5	1	1	274	31.2	2.23	-	-	-	-	-	-
Q9EQ32	Phosphoinositide 3-kinase adapter protein 1 OS=Mus musculus OX=10090 GN=Pik3ap1 PE=1 SV=1	Pik3ap1	--	--	phosphoinositide 3-kinase adapter protein 1	--	ko04151 PI3K-Akt signaling pathway ko04662 B cell receptor signaling pathway	--	--	--	4	2	2	811	90.9	2.22	-	-	-	-	-	-
Q3TN31	Proteasome subunit alpha type OS=Mus musculus OX=10090 GN=Psma7 PE=2 SV=1	Psma7	5	Molecular Function:endopeptidase activity (GO:0004175),Molecular Function:threonine-type endopeptidase activity (GO:0004298),Cellular Component:proteasome core complex (GO:0005839),Biological Process:ubiquitin-dependent protein catabolic process (GO:0006511),Biological Process:proteolysis involved in cellular protein catabolic process (GO:0051603)	20S proteasome subunit alpha 4	3.4.25.1	ko03050 Proteasome	20S proteasome, alpha and beta subunits	O	Posttranslational modification, protein turnover, chaperones ;	15	3	3	248	27.9	2.22	-	-	-	-	-	-
A2AFP5	RAB9, member RAS oncogene family (Fragment) OS=Mus musculus OX=10090 GN=Rab9 PE=1 SV=1	Rab9	2	Molecular Function:GTP binding (GO:0005525),Biological Process:small GTPase mediated signal transduction (GO:0007264)	Ras-related protein Rab-9A	--	ko05162 Measles	GTPase SAR1 family domain	R	General function prediction only ;	5	1	1	202	22.9	2.22	-	-	-	-	-	-
A0A0R4J0Q9	Conserved oligomeric Golgi complex subunit 7 OS=Mus musculus OX=10090 GN=Cog7 PE=1 SV=1	Cog7	2	Biological Process:intracellular protein transport (GO:0006886),Cellular Component:Golgi transport complex (GO:0017119)	conserved oligomeric Golgi complex subunit 7	--	--	--	--	--	1	1	1	770	86	2.21	-	-	-	-	-	-
Q3UZH3	Uncharacterized protein (Fragment) OS=Mus musculus OX=10090 GN=Mthfd1 PE=2 SV=1	Mthfd1	6	Molecular Function:catalytic activity (GO:0003824),Molecular Function:formate-tetrahydrofolate ligase activity (GO:0004329),Molecular Function:methylenetetrahydrofolate dehydrogenase (NADP+) activity (GO:0004488),Molecular Function:ATP binding (GO:0005524),Biological Process:folic acid-containing compound biosynthetic process (GO:0009396),Biological Process:oxidation-reduction process (GO:0055114)	--	--	ko00670 One carbon pool by folate ko01100 Metabolic pathways	Formyltetrahydrofolate synthetase	F	Nucleotide transport and metabolism ;	1	1	1	937	101.4	2.2	-	-	-	-	-	-
Q8BLR5	PH and SEC7 domain-containing protein 4 OS=Mus musculus OX=10090 GN=Psd4 PE=1 SV=1	Psd4	2	Molecular Function:ARF guanyl-nucleotide exchange factor activity (GO:0005086),Biological Process:regulation of ARF protein signal transduction (GO:0032012)	PH and SEC7 domain-containing protein	--	ko04144 Endocytosis	Guanine-nucleotide exchange factor, contains Sec7 domain	R	General function prediction only ;	1	1	1	1005	112.7	2.2	-	-	-	-	-	-
B2MWM9	Calreticulin OS=Mus musculus OX=10090 GN=Calr PE=1 SV=1	Calr	4	Molecular Function:calcium ion binding (GO:0005509),Cellular Component:endoplasmic reticulum (GO:0005783),Biological Process:protein folding (GO:0006457),Molecular Function:unfolded protein binding (GO:0051082)	calreticulin	--	ko04141 Protein processing in endoplasmic reticulum ko04145 Phagosome ko04612 Antigen processing and presentation ko05142 Chagas disease (American trypanosomiasis) ko05166 HTLV-I infection	--	--	--	8	3	3	416	48	2.19	-	-	-	-	-	-
A0A1W2P7A1	40S ribosomal protein S12 OS=Mus musculus OX=10090 GN=Rps12 PE=1 SV=1	Rps12	4	Molecular Function:structural constituent of ribosome (GO:0003735),Cellular Component:intracellular (GO:0005622),Cellular Component:ribosome (GO:0005840),Biological Process:translation (GO:0006412)	small subunit ribosomal protein S12e	--	ko03010 Ribosome	Ribosomal protein L7Ae or related RNA K-turn-binding protein	J	Translation, ribosomal structure and biogenesis ;	16	2	2	148	16	2.19	-	-	-	-	-	-
H7BX95	Serine/arginine-rich-splicing factor 1 OS=Mus musculus OX=10090 GN=Srsf1 PE=1 SV=1	Srsf1	1	Molecular Function:nucleic acid binding (GO:0003676)	splicing factor, arginine/serine-rich 1	--	ko03040 Spliceosome ko04657 IL-17 signaling pathway ko05168 Herpes simplex infection	RNA recognition motif (RRM) domain	J	Translation, ribosomal structure and biogenesis ;	3	1	1	253	28.3	2.19	-	-	-	-	-	-
Q3UMB9	WASH complex subunit 4 OS=Mus musculus OX=10090 GN=Washc4 PE=1 SV=2	Washc4	1	Cellular Component:WASH complex (GO:0071203)	WASH complex subunit 7	--	ko04144 Endocytosis	--	--	--	1	1	1	1173	136.3	2.19	-	-	-	-	-	-
Q6KAS4	MFLJ00114 protein (Fragment) OS=Mus musculus OX=10090 GN=Itgax PE=2 SV=1	Itgax	2	Biological Process:cell adhesion (GO:0007155),Cellular Component:integrin complex (GO:0008305)	integrin alpha X	--	ko04610 Complement and coagulation cascades ko04810 Regulation of actin cytoskeleton ko05152 Tuberculosis	Cytolysin, a secreted calcineurin-like phosphatase	U	Intracellular trafficking, secretion, and vesicular transport ;	1	1	1	1188	131.2	2.19	-	-	-	-	-	-
Q3UNC0	Uncharacterized protein (Fragment) OS=Mus musculus OX=10090 GN=Gmppa PE=2 SV=1	Gmppa	2	Biological Process:biosynthetic process (GO:0009058),Molecular Function:nucleotidyltransferase activity (GO:0016779)	mannose-1-phosphate guanylyltransferase	2.7.7.13	ko00051 Fructose and mannose metabolism ko00520 Amino sugar and nucleotide sugar metabolism ko01100 Metabolic pathways	NDP-sugar pyrophosphorylase, includes eIF-2Bgamma, eIF-2Bepsilon, and LPS biosynthesis proteins	JM	Translation, ribosomal structure and biogenesis ; Cell wall/membrane/envelope biogenesis ;	3	1	1	426	47	2.18	-	-	-	-	-	-
Q3UFK8	FERM domain-containing protein 8 OS=Mus musculus OX=10090 GN=Frmd8 PE=1 SV=2	Frmd8	1	Cellular Component:cytoskeleton (GO:0005856)	--	--	--	--	--	--	2	1	1	466	51.8	2.18	-	-	-	-	-	-
Q8N7N5	DDB1- and CUL4-associated factor 8 OS=Mus musculus OX=10090 GN=Dcaf8 PE=1 SV=1	Dcaf8	1	Molecular Function:protein binding (GO:0005515)	WD repeat-containing protein 42A	--	--	WD40 repeat	R	General function prediction only ;	1	1	1	591	66	2.18	-	-	-	-	-	-
Q8K232	Adducin 1 (Alpha) OS=Mus musculus OX=10090 GN=Add1 PE=2 SV=1	Add1	1	Cellular Component:cytoskeleton (GO:0005856)	adducin	--	--	Ribulose-5-phosphate 4-epimerase/Fuculose-1-phosphate aldolase	G	Carbohydrate transport and metabolism ;	2	1	1	735	80.6	2.18	-	-	-	-	-	-
Q60591	Nuclear factor of activated T-cells, cytoplasmic 2 OS=Mus musculus OX=10090 GN=Nfatc2 PE=1 SV=3	Nfatc2	2	Molecular Function:DNA binding (GO:0003677),Molecular Function:protein binding (GO:0005515)	nuclear factor of activated T-cells, cytoplasmic 2	--	ko04022 cGMP-PKG signaling pathway ko04218 Cellular senescence ko04310 Wnt signaling pathway ko04360 Axon guidance ko04370 VEGF signaling pathway ko04380 Osteoclast differentiation ko04650 Natural killer cell mediated cytotoxicity ko04658 Th1 and Th2 cell differentiation ko04659 Th17 cell differentiation ko04660 T cell receptor signaling pathway ko04662 B cell receptor signaling pathway ko04921 O…	--	--	--	2	1	1	927	100	2.17	-	-	-	-	-	-
Q99KD5	Protein unc-45 homolog A OS=Mus musculus OX=10090 GN=Unc45a PE=1 SV=2	Unc45a	1	Molecular Function:protein binding (GO:0005515)	protein unc-45	--	--	Tetratricopeptide (TPR) repeat	R	General function prediction only ;	1	1	1	944	103.4	2.17	-	-	-	-	-	-
Q91VE0	Long-chain fatty acid transport protein 4 OS=Mus musculus OX=10090 GN=Slc27a4 PE=1 SV=1	Slc27a4	6	Molecular Function:catalytic activity (GO:0003824),Molecular Function:long-chain fatty acid-CoA ligase activity (GO:0004467),Biological Process:metabolic process (GO:0008152),Biological Process:fatty acid transport (GO:0015908),Cellular Component:integral component of membrane (GO:0016021),Molecular Function:very long-chain fatty acid-CoA ligase activity (GO:0031957)	solute carrier family 27 (fatty acid transporter), member 1/4	6.2.1.-	ko03320 PPAR signaling pathway ko04931 Insulin resistance	Acyl-CoA synthetase (AMP-forming)/AMP-acid ligase II	IQ	Lipid transport and metabolism ; Secondary metabolites biosynthesis, transport and catabolism ;	3	2	2	643	72.3	2.15	-	-	-	-	-	-
Q9EQL1	Phosphatidylinositol 3-kinase gamma isoform OS=Mus musculus OX=10090 GN=Pik3cg PE=2 SV=1	Pik3cg	3	Molecular Function:kinase activity (GO:0016301),Biological Process:phosphatidylinositol phosphorylation (GO:0046854),Biological Process:phosphatidylinositol-mediated signaling (GO:0048015)	phosphatidylinositol-4,5-bisphosphate 3-kinase catalytic subunit gamma	2.7.1.153	ko00562 Inositol phosphate metabolism ko04022 cGMP-PKG signaling pathway ko04072 Phospholipase D signaling pathway ko04151 PI3K-Akt signaling pathway ko04261 Adrenergic signaling in cardiomyocytes ko04371 Apelin signaling pathway ko04611 Platelet activation ko04725 Cholinergic synapse ko04921 Oxytocin signaling pathway ko05145 Toxoplasmosis ko05167 Kaposi's sarcoma-associated herpesvirus infection	--	--	--	1	1	1	1113	127.5	2.15	-	-	-	-	-	-
B1AQD9	Protein unc-119 homolog A OS=Mus musculus OX=10090 GN=Unc119 PE=1 SV=1	Unc119	1	Biological Process:visual perception (GO:0007601)	--	--	--	--	--	--	3	1	1	262	29.2	2.15	-	-	-	-	-	-
A0A1Y7VMN0	Rho-associated protein kinase 2 (Fragment) OS=Mus musculus OX=10090 GN=Rock2 PE=1 SV=1	Rock2	10	Molecular Function:protein kinase activity (GO:0004672),Molecular Function:protein serine/threonine kinase activity (GO:0004674),Molecular Function:ATP binding (GO:0005524),Biological Process:protein phosphorylation (GO:0006468),Biological Process:smooth muscle contraction (GO:0006939),Biological Process:Rho protein signal transduction (GO:0007266),Biological Process:positive regulation of centro…	Rho-associated protein kinase 2	2.7.11.1	ko04022 cGMP-PKG signaling pathway ko04024 cAMP signaling pathway ko04062 Chemokine signaling pathway ko04071 Sphingolipid signaling pathway ko04270 Vascular smooth muscle contraction ko04310 Wnt signaling pathway ko04360 Axon guidance ko04510 Focal adhesion ko04530 Tight junction ko04611 Platelet activation ko04670 Leukocyte transendothelial migration ko04810 Regulation of actin cytoskeleton ko0…	Serine/threonine protein kinase	T	Signal transduction mechanisms ;	1	1	1	1444	166.7	2.14	-	-	-	-	-	-
Q61081	Hsp90 co-chaperone Cdc37 OS=Mus musculus OX=10090 GN=Cdc37 PE=1 SV=1	Cdc37	1	Molecular Function:protein kinase binding (GO:0019901)	cell division cycle protein 37	--	ko04151 PI3K-Akt signaling pathway	--	--	--	6	1	1	379	44.6	2.13	-	-	-	-	-	-
Q9Z2X8	Kelch-like ECH-associated protein 1 OS=Mus musculus OX=10090 GN=Keap1 PE=1 SV=1	Keap1	4	Molecular Function:protein binding (GO:0005515),Molecular Function:transcription factor binding (GO:0008134),Biological Process:protein ubiquitination (GO:0016567),Cellular Component:Cul3-RING ubiquitin ligase complex (GO:0031463)	kelch-like protein 19	--	ko04120 Ubiquitin mediated proteolysis ko05200 Pathways in cancer ko05225 Hepatocellular carcinoma ko05418 Fluid shear stress and atherosclerosis	N-acetylneuraminic acid mutarotase	M	Cell wall/membrane/envelope biogenesis ;	2	1	1	624	69.5	2.13	-	-	-	-	-	-
G3UY93	Valine--tRNA ligase (Fragment) OS=Mus musculus OX=10090 GN=Vars PE=1 SV=1	Vars	6	Molecular Function:nucleotide binding (GO:0000166),Molecular Function:aminoacyl-tRNA ligase activity (GO:0004812),Molecular Function:valine-tRNA ligase activity (GO:0004832),Molecular Function:ATP binding (GO:0005524),Biological Process:tRNA aminoacylation for protein translation (GO:0006418),Biological Process:valyl-tRNA aminoacylation (GO:0006438)	valyl-tRNA synthetase	6.1.1.9	ko00970 Aminoacyl-tRNA biosynthesis	Tfp pilus assembly protein FimV	NW	Cell motility ; Extracellular structures ;	2	2	2	1278	141.3	2.12	-	-	-	-	-	-
Q3U2K8	Arf-GAP domain and FG repeat-containing protein 2 OS=Mus musculus OX=10090 GN=Agfg2 PE=1 SV=1	Agfg2	1	Molecular Function:GTPase activator activity (GO:0005096)	--	--	--	--	--	--	2	1	1	490	50.2	2.12	-	-	-	-	-	-
Q8K1A6	Coiled-coil and C2 domain-containing protein 1A OS=Mus musculus OX=10090 GN=Cc2d1a PE=1 SV=2	Cc2d1a	1	Molecular Function:protein binding (GO:0005515)	coiled-coil and C2 domain-containing protein 1	--	--	--	--	--	1	1	1	943	103.6	2.11	-	-	-	-	-	-
B2RQQ7	CDC42 binding protein kinase beta OS=Mus musculus OX=10090 GN=Cdc42bpb PE=2 SV=1	Cdc42bpb	5	Molecular Function:protein kinase activity (GO:0004672),Molecular Function:protein serine/threonine kinase activity (GO:0004674),Molecular Function:ATP binding (GO:0005524),Biological Process:protein phosphorylation (GO:0006468),Biological Process:intracellular signal transduction (GO:0035556)	serine/threonine-protein kinase MRCK	2.7.11.1	--	Serine/threonine protein kinase	T	Signal transduction mechanisms ;	2	3	3	1713	194.6	2.1	-	-	-	-	-	-
A2AE27	AMP deaminase OS=Mus musculus OX=10090 GN=Ampd2 PE=1 SV=1	Ampd2	3	Molecular Function:AMP deaminase activity (GO:0003876),Molecular Function:deaminase activity (GO:0019239),Biological Process:IMP salvage (GO:0032264)	AMP deaminase	3.5.4.6	ko00230 Purine metabolism ko01100 Metabolic pathways	Adenosine deaminase	F	Nucleotide transport and metabolism ;	1	1	1	824	94.6	2.09	-	-	-	-	-	-
Q8CC88	von Willebrand factor A domain-containing protein 8 OS=Mus musculus OX=10090 GN=Vwa8 PE=1 SV=2	Vwa8	2	Molecular Function:ATP binding (GO:0005524),Molecular Function:ATPase activity (GO:0016887)	--	--	--	Midasin, AAA ATPase with vWA domain, involved in ribosome maturation	J	Translation, ribosomal structure and biogenesis ;	1	1	1	1905	213.3	2.08	-	-	-	-	-	-
Q91VW5	Golgin subfamily A member 4 OS=Mus musculus OX=10090 GN=Golga4 PE=1 SV=2	Golga4	2	Biological Process:protein targeting to Golgi (GO:0000042),Molecular Function:protein binding (GO:0005515)	golgin subfamily A member 4	--	--	--	--	--	0	1	1	2238	257.4	2.08	-	-	-	-	-	-
O08992	Syntenin-1 OS=Mus musculus OX=10090 GN=Sdcbp PE=1 SV=1	Sdcbp	4	Molecular Function:protein binding (GO:0005515),Biological Process:chemical synaptic transmission (GO:0007268),Biological Process:actin cytoskeleton organization (GO:0030036),Biological Process:intracellular signal transduction (GO:0035556)	syntenin-1	--	--	--	--	--	4	1	1	299	32.4	2.07	-	-	-	-	-	-
Q9CWJ9	Bifunctional purine biosynthesis protein PURH OS=Mus musculus OX=10090 GN=Atic PE=1 SV=2	Atic	3	Molecular Function:IMP cyclohydrolase activity (GO:0003937),Molecular Function:phosphoribosylaminoimidazolecarboxamide formyltransferase activity (GO:0004643),Biological Process:purine nucleotide biosynthetic process (GO:0006164)	--	--	ko00230 Purine metabolism ko00670 One carbon pool by folate ko01100 Metabolic pathways ko01523 Antifolate resistance	AICAR transformylase/IMP cyclohydrolase PurH	F	Nucleotide transport and metabolism ;	3	2	2	592	64.2	2.07	-	-	-	-	-	-
F8WHQ1	Tumor protein D52 OS=Mus musculus OX=10090 GN=Tpd52 PE=1 SV=1	Tpd52	--	--	--	--	--	--	--	--	4	1	1	247	26.9	2.06	-	-	-	-	-	-
E9PZJ8	Activating signal cointegrator 1 complex subunit 3 OS=Mus musculus OX=10090 GN=Ascc3 PE=1 SV=1	Ascc3	2	Molecular Function:nucleic acid binding (GO:0003676),Molecular Function:ATP binding (GO:0005524)	activating signal cointegrator complex subunit 3	3.6.4.12	--	Replicative superfamily II helicase	L	Replication, recombination and repair ;	1	2	2	2198	250.4	2.06	-	-	-	-	-	-
Q3UG80	Uncharacterized protein OS=Mus musculus OX=10090 GN=Vps18 PE=2 SV=1	Vps18	2	Biological Process:intracellular protein transport (GO:0006886),Biological Process:vesicle-mediated transport (GO:0016192)	vacuolar protein sorting-associated protein 18	--	0	--	--	--	2	1	1	974	110.1	2.06	-	-	-	-	-	-
Q3TR89	Uncharacterized protein OS=Mus musculus OX=10090 GN=Cog1 PE=2 SV=1	Cog1	2	Biological Process:intra-Golgi vesicle-mediated transport (GO:0006891),Cellular Component:Golgi transport complex (GO:0017119)	conserved oligomeric Golgi complex subunit 1	--	--	--	--	--	1	1	1	980	109	2.06	-	-	-	-	-	-
O35680	28S ribosomal protein S12, mitochondrial OS=Mus musculus OX=10090 GN=Mrps12 PE=2 SV=1	Mrps12	4	Molecular Function:structural constituent of ribosome (GO:0003735),Cellular Component:intracellular (GO:0005622),Cellular Component:ribosome (GO:0005840),Biological Process:translation (GO:0006412)	small subunit ribosomal protein S12	--	ko03010 Ribosome	Ribosomal protein S12	J	Translation, ribosomal structure and biogenesis ;	8	1	1	139	15.4	2.06	-	-	-	-	-	-
Q9WVA3	Mitotic checkpoint protein BUB3 OS=Mus musculus OX=10090 GN=Bub3 PE=1 SV=2	Bub3	1	Molecular Function:protein binding (GO:0005515)	cell cycle arrest protein BUB3	--	ko04110 Cell cycle ko05166 HTLV-I infection	Predicted NTPase, NACHT family domain	T	Signal transduction mechanisms ;	2	1	1	326	36.9	2.06	-	-	-	-	-	-
F8VQB6	Unconventional myosin-X OS=Mus musculus OX=10090 GN=Myo10 PE=1 SV=1	Myo10	5	Molecular Function:motor activity (GO:0003774),Molecular Function:protein binding (GO:0005515),Molecular Function:ATP binding (GO:0005524),Cellular Component:cytoskeleton (GO:0005856),Cellular Component:myosin complex (GO:0016459)	myosin X	--	ko04666 Fc gamma R-mediated phagocytosis	--	--	--	1	1	1	2062	237.2	2.06	-	-	-	-	-	-
Q80XN0	D-beta-hydroxybutyrate dehydrogenase, mitochondrial OS=Mus musculus OX=10090 GN=Bdh1 PE=1 SV=2	Bdh1	--	--	3-hydroxybutyrate dehydrogenase	1.1.1.30	ko00072 Synthesis and degradation of ketone bodies ko00650 Butanoate metabolism ko01100 Metabolic pathways	NAD(P)-dependent dehydrogenase, short-chain alcohol dehydrogenase family	IQR	Lipid transport and metabolism ; Secondary metabolites biosynthesis, transport and catabolism ; General function prediction only ;	3	1	1	343	38.3	2.05	-	-	-	-	-	-
Q9D023	Mitochondrial pyruvate carrier 2 OS=Mus musculus OX=10090 GN=Mpc2 PE=1 SV=1	Mpc2	2	Cellular Component:mitochondrial inner membrane (GO:0005743),Biological Process:mitochondrial pyruvate transport (GO:0006850)	mitochondrial pyruvate carrier 2	--	--	--	--	--	9	1	1	127	14.3	2.05	-	-	-	-	-	-
Q8BKN5	Gamma-tubulin complex component 5 OS=Mus musculus OX=10090 GN=Tubgcp5 PE=2 SV=2	Tubgcp5	5	Biological Process:microtubule cytoskeleton organization (GO:0000226),Cellular Component:spindle pole (GO:0000922),Cellular Component:microtubule organizing center (GO:0005815),Biological Process:microtubule nucleation (GO:0007020),Molecular Function:gamma-tubulin binding (GO:0043015)	gamma-tubulin complex component 5	--	--	--	--	--	2	1	1	1024	117.9	2.05	-	-	-	-	-	-
Q80TL7	Protein MON2 homolog OS=Mus musculus OX=10090 GN=Mon2 PE=1 SV=2	Mon2	--	--	--	--	--	--	--	--	1	1	1	1715	189	2.04	-	-	-	-	-	-
G5E866	Splicing factor 3B subunit 1 OS=Mus musculus OX=10090 GN=Sf3b1 PE=1 SV=1	Sf3b1	--	--	splicing factor 3B subunit 1	--	ko03040 Spliceosome	--	--	--	1	1	1	1304	145.7	2.03	-	-	-	-	-	-
A0Q759	50S ribosomal protein L20 OS=Francisella tularensis subsp. novicida (strain U112) OX=401614 GN=rplT PE=3 SV=1	rplT	5	Molecular Function:structural constituent of ribosome (GO:0003735),Cellular Component:intracellular (GO:0005622),Cellular Component:ribosome (GO:0005840),Biological Process:translation (GO:0006412),Molecular Function:rRNA binding (GO:0019843)	large subunit ribosomal protein L20	--	ko03010 Ribosome	Ribosomal protein L20	J	Translation, ribosomal structure and biogenesis ;	13	2	2	118	13.3	2.03	-	-	-	-	-	-
Q06EZ3	O-acyltransferase OS=Mus musculus OX=10090 GN=Soat1 PE=2 SV=1	Soat1	1	Molecular Function:O-acyltransferase activity (GO:0008374)	sterol O-acyltransferase	2.3.1.26	ko00100 Steroid biosynthesis ko04979 Cholesterol metabolism	--	--	--	4	2	2	540	63.8	2.02	-	-	-	-	-	-
Q5KU39	Vacuolar protein sorting-associated protein 41 homolog OS=Mus musculus OX=10090 GN=Vps41 PE=1 SV=1	Vps41	4	Molecular Function:protein binding (GO:0005515),Biological Process:intracellular protein transport (GO:0006886),Molecular Function:zinc ion binding (GO:0008270),Biological Process:vesicle-mediated transport (GO:0016192)	vacuolar protein sorting-associated protein 41	--	0	--	--	--	1	1	1	853	98.5	2.01	-	-	-	-	-	-
Q9D4B2	Tetratricopeptide repeat protein 25 OS=Mus musculus OX=10090 GN=Ttc25 PE=1 SV=3	Ttc25	1	Molecular Function:protein binding (GO:0005515)	--	--	--	Flagellar biosynthesis GTPase FlhF	N	Cell motility ;	2	1	1	624	71.5	2.01	-	-	-	-	-	-
Q8CGF7	Transcription elongation regulator 1 OS=Mus musculus OX=10090 GN=Tcerg1 PE=1 SV=2	Tcerg1	1	Molecular Function:protein binding (GO:0005515)	transcription elongation regulator 1	--	ko03040 Spliceosome	Endonuclease, Uma2 family (restriction endonuclease fold)	R	General function prediction only ;	1	1	1	1100	123.7	2.01	-	-	-	-	-	-
B1ATI0	Aldehyde dehydrogenase OS=Mus musculus OX=10090 GN=Aldh3a2 PE=1 SV=1	Aldh3a2	3	Biological Process:metabolic process (GO:0008152),Molecular Function:oxidoreductase activity (GO:0016491),Biological Process:oxidation-reduction process (GO:0055114)	aldehyde dehydrogenase (NAD+)	1.2.1.3	ko00010 Glycolysis / Gluconeogenesis ko00053 Ascorbate and aldarate metabolism ko00071 Fatty acid degradation ko00280 Valine, leucine and isoleucine degradation ko00310 Lysine degradation ko00330 Arginine and proline metabolism ko00340 Histidine metabolism ko00380 Tryptophan metabolism ko00410 beta-Alanine metabolism ko00561 Glycerolipid metabolism ko00620 Pyruvate metabolism ko01100 Metabolic pa…	Acyl-CoA reductase or other NAD-dependent aldehyde dehydrogenase	C	Energy production and conversion ;	2	1	1	532	59.2	2	-	-	-	-	-	-
Q09324	Beta-1,3-galactosyl-O-glycosyl-glycoprotein beta-1,6-N-acetylglucosaminyltransferase OS=Mus musculus OX=10090 GN=Gcnt1 PE=1 SV=2	Gcnt1	2	Molecular Function:acetylglucosaminyltransferase activity (GO:0008375),Cellular Component:membrane (GO:0016020)	beta-1,3-galactosyl-O-glycosyl-glycoprotein beta-1,6-N-acetylglucosaminyltransferase	2.4.1.102	ko00512 Mucin type O-glycan biosynthesis ko01100 Metabolic pathways	--	--	--	2	1	1	428	49.8	1.99	-	-	-	-	-	-
Q3U1L8	Uncharacterized protein OS=Mus musculus OX=10090 GN=Sidt2 PE=2 SV=1	Sidt2	3	Cellular Component:integral component of membrane (GO:0016021),Biological Process:dsRNA transport (GO:0033227),Molecular Function:RNA transmembrane transporter activity (GO:0051033)	--	--	--	--	--	--	1	1	1	832	94.4	1.99	-	-	-	-	-	-
Q69Z43	MKIAA1995 protein (Fragment) OS=Mus musculus OX=10090 GN=Nek9 PE=2 SV=1	Nek9	3	Molecular Function:protein kinase activity (GO:0004672),Molecular Function:ATP binding (GO:0005524),Biological Process:protein phosphorylation (GO:0006468)	NIMA (never in mitosis gene a)-related kinase 9	2.7.11.1	--	Alpha-tubulin suppressor and related RCC1 domain-containing proteins	DZ	Cell cycle control, cell division, chromosome partitioning ; Cytoskeleton ;	3	3	3	1005	109	1.97	-	-	-	-	-	-
A0A075B5T3	Immunoglobulin heavy variable 6-6 (Fragment) OS=Mus musculus OX=10090 GN=Ighv6-6 PE=4 SV=1	Ighv6-6	1	Molecular Function:protein binding (GO:0005515)	--	--	--	--	--	--	9	1	1	119	13.3	1.96	-	-	-	-	-	-
P23492	Purine nucleoside phosphorylase OS=Mus musculus OX=10090 GN=Pnp PE=1 SV=2	Pnp	4	Molecular Function:catalytic activity (GO:0003824),Molecular Function:purine-nucleoside phosphorylase activity (GO:0004731),Biological Process:nucleobase-containing compound metabolic process (GO:0006139),Biological Process:nucleoside metabolic process (GO:0009116)	purine-nucleoside phosphorylase	2.4.2.1	ko00230 Purine metabolism ko00240 Pyrimidine metabolism ko00760 Nicotinate and nicotinamide metabolism ko01100 Metabolic pathways	Purine nucleoside phosphorylase	F	Nucleotide transport and metabolism ;	3	1	1	289	32.3	1.96	-	-	-	-	-	-
Q99M31	Heat shock 70 kDa protein 14 OS=Mus musculus OX=10090 GN=Hspa14 PE=1 SV=2	Hspa14	--	--	--	--	--	Molecular chaperone DnaK (HSP70)	O	Posttranslational modification, protein turnover, chaperones ;	3	1	1	509	54.6	1.96	-	-	-	-	-	-
Q3TLH4	Protein PRRC2C OS=Mus musculus OX=10090 GN=Prrc2c PE=1 SV=3	Prrc2c	--	--	--	--	--	Polygalacturonase	G	Carbohydrate transport and metabolism ;	1	2	2	2846	310.7	1.95	-	-	-	-	-	-
Q923G2	DNA-directed RNA polymerases I, II, and III subunit RPABC3 OS=Mus musculus OX=10090 GN=Polr2h PE=1 SV=3	Polr2h	--	--	DNA-directed RNA polymerases I, II, and III subunit RPABC3	--	ko00230 Purine metabolism ko00240 Pyrimidine metabolism ko01100 Metabolic pathways ko03020 RNA polymerase ko04623 Cytosolic DNA-sensing pathway ko05016 Huntington's disease ko05169 Epstein-Barr virus infection	--	--	--	9	1	1	150	17.1	1.94	-	-	-	-	-	-
A2AF47	Dedicator of cytokinesis protein 11 OS=Mus musculus OX=10090 GN=Dock11 PE=1 SV=1	Dock11	2	Molecular Function:guanyl-nucleotide exchange factor activity (GO:0005085),Biological Process:small GTPase mediated signal transduction (GO:0007264)	dedicator of cytokinesis protein 9/10/11	--	--	--	--	--	1	1	1	2073	237.6	1.94	-	-	-	-	-	-
E9QP49	EH domain-binding protein 1-like protein 1 OS=Mus musculus OX=10090 GN=Ehbp1l1 PE=1 SV=1	Ehbp1l1	1	Molecular Function:protein binding (GO:0005515)	--	--	--	--	--	--	1	2	2	1718	184.7	1.93	-	-	-	-	-	-
P97465	Docking protein 1 OS=Mus musculus OX=10090 GN=Dok1 PE=1 SV=2	Dok1	1	Molecular Function:insulin receptor binding (GO:0005158)	docking protein 1	--	ko05162 Measles	--	--	--	2	1	1	482	52.4	1.92	-	-	-	-	-	-
A2AT37	UPF2 regulator of nonsense transcripts homolog (Yeast) OS=Mus musculus OX=10090 GN=Upf2 PE=1 SV=1	Upf2	2	Molecular Function:RNA binding (GO:0003723),Molecular Function:protein binding (GO:0005515)	regulator of nonsense transcripts 2	--	ko03013 RNA transport ko03015 mRNA surveillance pathway	--	--	--	1	1	1	1269	147.5	1.92	-	-	-	-	-	-
Q3U3N7	Uncharacterized protein OS=Mus musculus OX=10090 GN=St13 PE=2 SV=1	St13	1	Molecular Function:protein binding (GO:0005515)	suppressor of tumorigenicity protein 13	--	--	Tetratricopeptide (TPR) repeat	R	General function prediction only ;	3	1	1	371	41.7	1.91	-	-	-	-	-	-
P61164	Alpha-centractin OS=Mus musculus OX=10090 GN=Actr1a PE=1 SV=1	Actr1a	1	Cellular Component:dynactin complex (GO:0005869)	centractin	--	--	Actin-related protein	Z	Cytoskeleton ;	5	2	2	376	42.6	1.9	-	-	-	-	-	-
Q3THW7	Eukaryotic translation initiation factor 3 subunit H OS=Mus musculus OX=10090 GN=Eif3h PE=2 SV=1	Eif3h	4	Molecular Function:translation initiation factor activity (GO:0003743),Molecular Function:protein binding (GO:0005515),Cellular Component:cytoplasm (GO:0005737),Cellular Component:eukaryotic translation initiation factor 3 complex (GO:0005852)	translation initiation factor 3 subunit H	--	ko03013 RNA transport ko05162 Measles	--	--	--	3	1	1	352	39.8	1.9	-	-	-	-	-	-
Q5DTI2	ATPase, Ca++ transporting, cardiac muscle, slow twitch 2, isoform CRA_b (Fragment) OS=Mus musculus OX=10090 GN=Atp2a2 PE=2 SV=1	Atp2a2	8	Molecular Function:nucleotide binding (GO:0000166),Molecular Function:calcium-transporting ATPase activity (GO:0005388),Molecular Function:ATP binding (GO:0005524),Cellular Component:endoplasmic reticulum (GO:0005783),Cellular Component:integral component of membrane (GO:0016021),Cellular Component:sarcoplasmic reticulum membrane (GO:0033017),Molecular Function:metal ion binding (GO:0046872),Biol…	Ca2+ transporting ATPase, sarcoplasmic/endoplasmic reticulum	3.6.3.8	ko04020 Calcium signaling pathway ko04022 cGMP-PKG signaling pathway ko04972 Pancreatic secretion ko05010 Alzheimer's disease	Magnesium-transporting ATPase (P-type)	P	Inorganic ion transport and metabolism ;	1	1	1	1061	116.5	1.89	-	-	-	-	-	-
Q3TC93	HCLS1-binding protein 3 OS=Mus musculus OX=10090 GN=Hs1bp3 PE=1 SV=2	Hs1bp3	1	Molecular Function:phosphatidylinositol binding (GO:0035091)	--	--	--	--	--	--	4	1	1	395	43.7	1.89	-	-	-	-	-	-
Q6PAL8	DENN domain-containing protein 5A OS=Mus musculus OX=10090 GN=Dennd5a PE=1 SV=1	Dennd5a	1	Molecular Function:protein binding (GO:0005515)	DENN domain-containing protein 5	--	--	Alpha-tubulin suppressor and related RCC1 domain-containing proteins	DZ	Cell cycle control, cell division, chromosome partitioning ; Cytoskeleton ;	1	1	1	1287	146.6	1.89	-	-	-	-	-	-
[truncated: 83 more rows]

## Sheet: DDX6 and ASC peptide sequence
	Confidence	Annotated Sequence	Gene	Master Protein Accessions	Qvality PEP	Qvality q-value	# Protein Groups	# Proteins	# PSMs	Positions in Master Proteins	# Missed Cleavages	Theo. MH+ [Da]	Confidence (by Search Engine): Sequest HT	Percolator q-Value (by Search Engine): Sequest HT	Percolator PEP (by Search Engine): Sequest HT	XCorr (by Search Engine): Sequest HT
[truncated: 22 more rows]
