# Supplementary material for: RNA helicase DDX6 governs ASC speck formation in P-bodies and the transition to stress granules via phase separation during inflammasome activation
Source: Cell Discov. 2026 Jun 24;12:44. doi: 10.1038/s41421-026-00898-1 (PMC13294372; doi:10.1038/s41421-026-00898-1)
Supplement: Supplementary file 3 — Supplementary Table S2 [file 41421_2026_898_MOESM3_ESM.xlsx]

## Sheet: Sheet1
Oligo Sequences
Vector construction	5' primer	3'primer
pCDH-Flag-mDdx6	ATATctcgagATGAGCACGGCCAGAACAG	ATATgcggccgcTTACGGTTTCTCGTCTTCTGC
pCDH-Flag-mDdx6-T1	ATATctcgagATGAGCACGGCCAGAACAGAGAA	ATATggtaccTTAGTTTATCTCGTAGGGTTTTT
pCDH-Flag-mDdx6-T2	ATATctcgagATGAGCACGGCCAGAACAGAGAA	ATATggtaccTTAGATCAAGTTGATGGCTAAGC
pCDH-Flag-mDdx6-T3	ATATctcgagATGTTTGAAGATTACTGTTTGAA	ATATggtaccTTACGGTTTCTCGTCTTCTGCAG
pCDH-Flag-mDdx6-T4	ATATctcgagATGGTAACTCAGTACTACGCATA	ATATggtaccTTACGGTTTCTCGTCTTCTGCAG
pCDH-Flag-mDdx6G34R	CCAGTGCTGGCCCTGGAGGAAGGGGCACAC	GTGGCTGTGGCTGTGTGCCCCTTCCTCCAG
pCDH-Flag-mDdx6E247Q	TAGTGCTAGATCAGGCAGATAAATTGTTGT	ATCTGCCTGATCTAGCACTATCATCTGGAC
pCDH-Flag-mDdx6R386E	ATTTCCGAAATGGCTTATGCGAGAATCTTG	GATCAGTGCAAACAAGATTCTCGCATAAGC
pCDH-Flag-AcGFP	ATATgaattcATGGTAAGCAAGGGCGCC	ATATctcgagTTACTTGTACAGCTCGTCCATG
pCDH-Flag-AcGFP-mDdx6	TGACGATGACAAGTCTAGAGAATTCGGATCCATGGTGAGCAAGGGCGCCGAG	CGTCATAAGGGTAAAGCTTCCATGGCTCGAGTTACGGTTTCTCGTCTTCTGC
pET28a-AcGFP	GGTGCCGGAGAATCTTTATTTTCAGGGATCCATGGTGAGCAAGGGCGAGGAG	GATCTCAGTGGTGGTGGTGGTGGTGCTCGAGTTATTTGTAGAGCTCGTCCAT
pET28a-AcGFP-mDdx6	GGTGCCGGAGAATCTTTATTTTCAGGGATCCATGGTGAGCAAGGGCGAGGAG	CCAGCAGCGCTGCCAGCAGAGCCCGGCGCACCTTTGTAGAGCTCGTCCATGCC
	CGGGCTCTGCTGGCAGCGCTGCTGGTGGCTCCGGTATGAGCACGGCCAGAACAGAG	GATCTCAGTGGTGGTGGTGGTGGTGCTCGAGTTACGGTTTCTCGTCTTCTGC
pET28a-AcGFP-mDdx6E247Q	GACTGGTGGACAGCAAATGGGTCGCGGATCCATGGTGAGCAAGGGC	GATCTCAGTGGTGGTGGTGGTGGTGCTCGAGTTACGGTTTCTCGTCTTCTGC
pET28a-AcGFP-mDdx6R386E	GACTGGTGGACAGCAAATGGGTCGCGGATCCATGGTGAGCAAGGGC	GATCTCAGTGGTGGTGGTGGTGGTGCTCGAGTTACGGTTTCTCGTCTTCTGC
CRY2-mCherry-mDdx6-IDR	GCACAGATCATGATCGGAGCAGCAGCCCGGGATCCACCGGTCGCCACCATG	ACTTGTTTGATCCGGTCCGGAACCGCTCTTGTACAGCTCGTCCATGC
	AGCGGTTCCGGACCGGATCAAACAAGTATGAGCACGGCCAGAACAGA	GTATGGCTGATTATGATCTAGAGTCGCGGCCGCTTACTCATTTCCTTTTGTGG
CRY2-mCherry-mDdx6-Domain1	GCACAGATCATGATCGGAGCAGCAGCCCGGGATCCACCGGTCGCCACCATG	ACTTGTTTGATCCGGTCCGGAACCGCTCTTGTACAGCTCGTCCATGC
	AGCGGTTCCGGACCGGATCAAACAAGTTTTGAAGATTACTGTTTGAA	GTATGGCTGATTATGATCTAGAGTCGCGGCCGCTTAGTTTATCTCGTAGGGTT
CRY2-mCherry-mDdx6-Domain2	GCACAGATCATGATCGGAGCAGCAGCCCGGGATCCACCGGTCGCCACCATG	ACTTGTTTGATCCGGTCCGGAACCGCTCTTGTACAGCTCGTCCATGC
	GCGGTTCCGGACCGGATCAAACAAGTACTCAGTACTACGCATATGT	GTATGGCTGATTATGATCTAGAGTCGCGGCCGCTTAGATCAAGTTGATGGC
pCDNA3.1-V5-mAsc	ATATggtaccATGGGGCGGGCACGAGATG	ATATCTCGAGCAGCTCTGCTCCAGGTCCAT
pCDNA3.1-V5-mAscPYD	ATATggatccATGGGGCGGGCACGAGATGCC	ATATctcgagGGCTGAGCAGGGACACTGGCT
pCDNA3.1-V5-mAscCARD	ATATggatccATGTCTGGAGCTGTGGCAGCT	ATATctcgagGGGCTCTGCTCCAGGTCCATC
pCDH-Flag-mCherry	ATATggatccATGGTGAGCAAGGGCGAGGAG	ATATggatccTCAGTAGAGCTCGTCCATGCCGCC
pCDH--Flag-mCherry-mAsc	ATATggatccATGGTGAGCAAGGGCGAGGAG	ATATctcgagTCAGCTCTGCTCCAGGTCCAT
pET28a-mCherry	GACTGGTGGACAGCAAATGGGTCGCGGATCCATGGTGAGCAAGGGC	GATCTCAGTGGTGGTGGTGGTGGTGCTCGAGTTAGTAGAGCTCGTCCATGCC
pET28a-mCherry-mAscPYD	GACTGGTGGACAGCAAATGGGTCGCGGATCCATGGTGAGCAAGGGCGAGGAG	GATCTCAGTGGTGGTGGTGGTGGTGCTCGAGTCACTGAGCAGGGACACTGGC
pET28a-mCherry-mAscCARD	GACTGGTGGACAGCAAATGGGTCGCGGATCCATGGTGAGCAAGGGC	CCAGCAGCGCTGCCAGCAGAGCCCGGCGCACCGTAGAGCTCGTCCATGCCGCC
	CGGGCTCTGCTGGCAGCGCTGCTGGTGGCTCCGGTATGTCTGGAGCTGTGGCAGCT	GATCTCAGTGGTGGTGGTGGTGGTGCTCGAGTCAGCTCTGCTCCAGGTCCAT
pCDH-Flag-Nlrp3	ATATctcgagATGACGAGTGTCCGTTGCAAGC	ATATgcggccgcCTACCAGGAAATCTCGAAGACTATAG
pCDH-Flag-Caspase1	ATATggatccATGGCTGACAAGATCCTGAGGGC	ATATctcgagTTAATGTCCCGGGAAGAGGTAGAAAC
Genotyping sequence
Gene	5' primer	3'primer
mDdx6-Target	ACGTAAACGGCCACAAGTTC	GTACTCAGGCACTCAACACAACT
mDdx6-WT	TCTGCTTATATGTCTGGTATCAAGC	AGGCTAGTGTGGATTAGAGCAAAC
